# Supplementary material for: Human Liver-Derived Extracellular Matrix for the Culture of Distinct Human Primary Liver Cells
Source: Cells. 2020 May 30;9(6):1357. doi: 10.3390/cells9061357 (PMC7349413; doi:10.3390/cells9061357)
Supplement: Supplementary file 1 [file cells-09-01357-s001.zip]

Archive with 21 entries (20 files):
- Figure S1_revised.tiff
- __MACOSX/
- __MACOSX/._Figure S1_revised.tiff
- Figure S2_revised.tiff
- __MACOSX/._Figure S2_revised.tiff
- Figure S3_revised.tiff
- __MACOSX/._Figure S3_revised.tiff
- Legend of supplementary Figures and Tables_revised.docx
- __MACOSX/._Legend of supplementary Figures and Tables_revised.docx
- Table S1_revised.tiff
- __MACOSX/._Table S1_revised.tiff
- Table S2_revised.tiff
- __MACOSX/._Table S2_revised.tiff
- Table S3_revised.tiff
- __MACOSX/._Table S3_revised.tiff
- Table S4_revised.tiff
- __MACOSX/._Table S4_revised.tiff
- Table S5_revised.tiff
- __MACOSX/._Table S5_revised.tiff
- Table S6_revised.xlsx
- __MACOSX/._Table S6_revised.xlsx
