# Supplementary material for: Human Liver-Derived Extracellular Matrix for the Culture of Distinct Human Primary Liver Cells
Source: Cells. 2020 May 30;9(6):1357. doi: 10.3390/cells9061357 (PMC7349413; doi:10.3390/cells9061357)
Supplement: Supplementary file 1 [file cells-09-01357-s001.zip › Table S6_revised.xlsx]

## Sheet: Feuil1
							Donor											154	155	158	159	154	155	158	159	154	155	158	159	154	155	158	159
							Sample											Lyophilized	Lyophilized	Lyophilized	Lyophilized	Lyophilized	Lyophilized	Lyophilized	Lyophilized	Solubilized	Solubilized	Solubilized	Solubilized	Lyophilized	Lyophilized	Lyophilized	Lyophilized
							Analysis											Peptidomics	Peptidomics	Peptidomics	Peptidomics	Proteomics	Proteomics	Proteomics	Proteomics	Peptidomics	Peptidomics	Peptidomics	Peptidomics	Proteomics	Proteomics	Proteomics	Proteomics
							Number of Proteins											198	73	80	22	17	20	19	14	17	14	16	20	13	13	18	17
	Checked	Protein FDR Confidence	Master	Accession	Description	Exp. q-value	Score Sequest HT	# Peptides Sequest HT	Sum PEP Score	Coverage	# Peptides	# PSMs	# Unique Peptides	# Protein Groups	# AAs	MW [kDa]	calc. pI	Found in Sample: [S1] F1: Sample	Found in Sample: [S4] F4: Sample	Found in Sample: [S13] F13: Sample	Found in Sample: [S14] F14: Sample	Found in Sample: [S2] F2: Sample	Found in Sample: [S3] F3: Sample	Found in Sample: [S17] F17: Sample	Found in Sample: [S18] F18: Sample	Found in Sample: [S5] F5: Sample	Found in Sample: [S7] F7: Sample	Found in Sample: [S15] F15: Sample	Found in Sample: [S16] F16: Sample	Found in Sample: [S6] F6: Sample	Found in Sample: [S8] F8: Sample	Found in Sample: [S19] F19: Sample	Found in Sample: [S20] F20: Sample	Modifications	Area: F1: Sample	Area: F2: Sample	Area: F5: Sample	Area: F6: Sample	Area: F3: Sample	Area: F4: Sample	Area: F7: Sample	Area: F8: Sample	Area: F13: Sample	Area: F14: Sample	Area: F15: Sample	Area: F16: Sample	Area: F17: Sample	Area: F18: Sample	Area: F19: Sample
1	FALSE	High	Master Protein	P15502	Elastin OS=Homo sapiens GN=ELN PE=1 SV=3	0	3352.42	332	927.883	70.9924	332	1237	332	1	786	68.4	10.4	High	Not Found	High	High	High	High	Not Found	High	High	High	High	High	Not Found	Not Found	Not Found	High		2.61872e+09	7.94872e+07	2.04698e+09		384768		4.40493e+09		3.39686e+08	1.33111e+09	2.92495e+09	4.29952e+09		2.25557e+08
2	FALSE	High	Master Protein	P08123	Collagen alpha-2(I) chain OS=Homo sapiens GN=COL1A2 PE=1 SV=7	0	1894.33	46	249.893	12.8111	46	641	46	1	1366	129.2	8.95	High	High	High	Not Found	High	High	High	High	High	High	High	High	High	High	High	High		1.64715e+06	1.10689e+10	1.90279e+08	4.88252e+08	7.56343e+06	9.93612e+09	3.84421e+08	6.57574e+09	5.38883e+07		2.35799e+08	2.43295e+07	1.20828e+10	4.27489e+09	1.60403e+09
4	FALSE	High	Master Protein	P02452	Collagen alpha-1(I) chain OS=Homo sapiens GN=COL1A1 PE=1 SV=5	0	947.59	40	160.841	14.2077	40	478	39	1	1464	138.9	5.8	High	High	Not Found	Not Found	High	Not Found	High	High	High	High	High	High	High	High	High	High		1.06833e+07	3.43328e+09	648128776	2.15033e+09		1.58183e+09	1.61454e+09	5.39518e+09			1.53052e+09	4.11633e+08	3.71034e+09	6.02793e+08	2.68858e+09
3	FALSE	High	Master Protein	P12111	Collagen alpha-3(VI) chain OS=Homo sapiens GN=COL6A3 PE=1 SV=5	0	351.5	98	212.219	19.3264	98	189	98	1	3177	343.5	6.68	High	High	High	Not Found	High	Not Found	High	Not Found	High	High	High	High	High	High	Not Found	Not Found		2.82107e+07	7.37562e+07	7.15739e+07	1.02405e+08		5.14133e+08	1.82734e+08	1.13395e+08	9.61493e+08		7.11294e+07	1.19672e+08	2.96617e+08
8	FALSE	High	Master Protein	P0DJD7	Pepsin A-4 OS=Homo sapiens GN=PGA4 PE=1 SV=1	0	202.72	29	66.72	27.8351	29	105	26	1	388	42	4.34	Not Found	Not Found	Not Found	Not Found	Not Found	Not Found	Not Found	Not Found	High	High	High	Not Found	High	High	High	High				6.67076e+08	7.09464e+07			3.06283e+07	3.04911e+09			3.02503e+09				3.64639e+08
9	FALSE	High	Master Protein	P12109	Collagen alpha-1(VI) chain OS=Homo sapiens GN=COL6A1 PE=1 SV=3	0	199.15	34	66.377	15.4669	34	92	34	1	1028	108.5	5.43	High	High	High	High	Not Found	High	High	Not Found	Not Found	Not Found	Not Found	Not Found	Not Found	Not Found	Not Found	Not Found		2.8506e+07				370353	1.00483e+08			3.03512e+08	1.43272e+07			7.66053e+07
25	FALSE	High	Master Protein	P27658	Collagen alpha-1(VIII) chain OS=Homo sapiens GN=COL8A1 PE=1 SV=2	0	155.73	14	31.272	4.7043	14	79	14	1	744	73.3	9.61	High	High	High	High	Not Found	Not Found	High	High	Not Found	Not Found	Not Found	High	Not Found	Not Found	Not Found	Not Found		1.97215e+07					7.56199e+07			2.74376e+08	2.90886e+08		8.09323e+08	408519482	1.03371e+09
5	FALSE	High	Master Protein	P00325	Alcohol dehydrogenase 1B OS=Homo sapiens GN=ADH1B PE=1 SV=2	0	152.02	35	89.688	51.7333	35	69	34	1	375	39.8	8.29	High	High	High	Not Found	Not Found	High	High	Not Found	Not Found	Not Found	Not Found	Not Found	Not Found	Not Found	Not Found	Not Found		3.15282e+07				1.73539e+06	2.7715e+08			4.3124e+08				7.77198e+07
27	FALSE	High	Master Protein	P20908	Collagen alpha-1(V) chain OS=Homo sapiens GN=COL5A1 PE=1 SV=3	0	150.71	8	25.859	1.95865	8	61	8	1	1838	183.4	5.06	Not Found	High	High	High	High	High	High	High	Not Found	High	High	High	Not Found	High	High	High			2.05706e+08			3.10058e+06	223400041	1.73178e+08	1.15269e+08	9.29912e+07	1.27002e+07	1.05205e+09	5.41473e+07	5.05906e+08	1.77998e+08	4.80734e+07
6	FALSE	High	Master Protein	P12110	Collagen alpha-2(VI) chain OS=Homo sapiens GN=COL6A2 PE=1 SV=4	0	124.15	26	76.955	20.6084	26	53	26	1	1019	108.5	6.21	High	High	High	Not Found	High	Not Found	High	Not Found	Not Found	High	Not Found	Not Found	Not Found	Not Found	Not Found	Not Found		8.41429e+07	3.15692e+07				5.13762e+08	2.39838e+07		1.67584e+08				1.14859e+08
18	FALSE	High	Master Protein	P20774	Mimecan OS=Homo sapiens GN=OGN PE=1 SV=1	0	120.86	18	44.435	25.1678	18	67	18	1	298	33.9	5.63	High	High	High	High	High	Not Found	High	Not Found	Not Found	Not Found	High	High	Not Found	Not Found	Not Found	Not Found		4.29014e+07	5.93287e+07				115017619			3.38256e+07	2.08641e+07	1.72278e+08	7.23767e+07	5.32252e+07
7	FALSE	High	Master Protein	P60709	Actin, cytoplasmic 1 OS=Homo sapiens GN=ACTB PE=1 SV=1	0	118.59	25	67.669	35.7333	25	52	8	1	375	41.7	5.48	High	Not Found	High	Not Found	Not Found	Not Found	Not Found	Not Found	Not Found	Not Found	Not Found	Not Found	Not Found	Not Found	Not Found	Not Found		8.13009e+06								1.09913e+08
14	FALSE	High	Master Protein	P62805	Histone H4 OS=Homo sapiens GN=HIST1H4A PE=1 SV=2	0	111.17	17	50.467	51.4563	17	51	17	1	103	11.4	11.36	High	High	High	Not Found	High	Not Found	Not Found	Not Found	High	Not Found	Not Found	Not Found	Not Found	Not Found	Not Found	Not Found		7.94921e+07	3.80341e+07	4.63687e+08			2.6397e+07			7.66542e+07
11	FALSE	High	Master Protein	P62736	Actin, aortic smooth muscle OS=Homo sapiens GN=ACTA2 PE=1 SV=1	0	102.47	18	56.753	26.5252	18	44	1	1	377	42	5.39	High	Not Found	Not Found	Not Found	Not Found	Not Found	Not Found	Not Found	Not Found	Not Found	Not Found	Not Found	Not Found	Not Found	Not Found	Not Found		1.44666e+07
16	FALSE	High	Master Protein	P68363	Tubulin alpha-1B chain OS=Homo sapiens GN=TUBA1B PE=1 SV=1	0	99.44	18	47.333	23.9468	18	42	18	1	451	50.1	5.06	High	High	High	Not Found	Not Found	Not Found	Not Found	Not Found	Not Found	Not Found	Not Found	Not Found	Not Found	Not Found	Not Found	Not Found		8.20609e+07					6.45097e+07			3.17778e+07
10	FALSE	High	Master Protein	P58166	Inhibin beta E chain OS=Homo sapiens GN=INHBE PE=1 SV=1	0	98.43	23	64.507	19.1429	23	63	23	1	350	38.5	9.25	Not Found	Not Found	High	High	Not Found	Not Found	High	High	Not Found	Not Found	Not Found	High	Not Found	Not Found	Not Found	Not Found										2.56632e+07	7.56779e+08		1.0164e+08	619455868	5.67644e+08
15	FALSE	High	Master Protein	P21549	Serine--pyruvate aminotransferase OS=Homo sapiens GN=AGXT PE=1 SV=1	0	90.07	23	47.761	34.1837	23	51	23	1	392	43	8.4	High	High	High	Not Found	Not Found	High	Not Found	Not Found	Not Found	Not Found	Not Found	Not Found	Not Found	Not Found	Not Found	Not Found		2.30162e+07				635161	1.00302e+08			2.44306e+08
40	FALSE	High	Master Protein	P14091	Cathepsin E OS=Homo sapiens GN=CTSE PE=1 SV=2	0	75.27	7	16.7	6.23441	7	47	4	1	401	43.3	4.86	Not Found	Not Found	Not Found	Not Found	Not Found	Not Found	Not Found	Not Found	Not Found	Not Found	High	Not Found	Not Found	Not Found	Not Found	High												6.58204e+09
13	FALSE	High	Master Protein	P07437	Tubulin beta chain OS=Homo sapiens GN=TUBB PE=1 SV=2	0	73.3	19	51.319	37.1622	19	39	2	1	444	49.6	4.89	High	Not Found	Not Found	Not Found	Not Found	High	Not Found	Not Found	Not Found	Not Found	Not Found	Not Found	Not Found	Not Found	Not Found	Not Found		5.25644e+06
20	FALSE	High	Master Protein	Q16822	Phosphoenolpyruvate carboxykinase [GTP], mitochondrial OS=Homo sapiens GN=PCK2 PE=1 SV=3	0	72.15	18	43.056	26.0938	18	35	16	1	640	70.7	7.62	High	High	Not Found	Not Found	Not Found	Not Found	Not Found	Not Found	Not Found	Not Found	Not Found	Not Found	Not Found	Not Found	Not Found	Not Found		5.91568e+07					1.39888e+08
17	FALSE	High	Master Protein	Q13885	Tubulin beta-2A chain OS=Homo sapiens GN=TUBB2A PE=1 SV=1	0	66.93	19	44.688	37.0787	19	36	2	1	445	49.9	4.89	High	Not Found	Not Found	Not Found	Not Found	Not Found	Not Found	Not Found	Not Found	Not Found	Not Found	Not Found	Not Found	Not Found	Not Found	Not Found		1.91129e+06
19	FALSE	High	Master Protein	P68104	Elongation factor 1-alpha 1 OS=Homo sapiens GN=EEF1A1 PE=1 SV=1	0	64.29	18	43.222	20.7792	18	29	18	1	462	50.1	9.01	High	High	Not Found	Not Found	Not Found	Not Found	Not Found	Not Found	High	Not Found	Not Found	Not Found	Not Found	Not Found	Not Found	Not Found		1.87407e+07		8.8745e+06			2.73961e+07
22	FALSE	High	Master Protein	P08319	Alcohol dehydrogenase 4 OS=Homo sapiens GN=ADH4 PE=1 SV=5	0	59.49	14	34.96	33.6842	14	26	13	1	380	40.2	7.94	High	High	High	Not Found	Not Found	Not Found	Not Found	Not Found	Not Found	Not Found	Not Found	Not Found	Not Found	Not Found	Not Found	Not Found		5.23183e+07					1.67541e+08			4.20503e+07
24	FALSE	High	Master Protein	P54868	Hydroxymethylglutaryl-CoA synthase, mitochondrial OS=Homo sapiens GN=HMGCS2 PE=1 SV=1	0	56.97	13	33.533	23.2283	13	26	13	1	508	56.6	8.16	High	High	High	Not Found	Not Found	Not Found	Not Found	Not Found	Not Found	Not Found	Not Found	Not Found	Not Found	Not Found	Not Found	Not Found		2.26799e+07					1.57525e+08			6.07074e+07
91	FALSE	High	Master Protein	P02458	Collagen alpha-1(II) chain OS=Homo sapiens GN=COL2A1 PE=1 SV=3	0	53.47	3	7.512	3.69872	3	21	2	1	1487	141.7	6.92	Not Found	High	Not Found	Not Found	High	Not Found	High	High	Not Found	High	Not Found	Not Found	Not Found	High	High	High			2409625735				7.82265e+08	1.14576e+07	7.71209e+08					2.3505e+09	1.18644e+09	2.45036e+08
28	FALSE	High	Master Protein	P02461	Collagen alpha-1(III) chain OS=Homo sapiens GN=COL3A1 PE=1 SV=4	0	53.33	10	25.182	5.79809	10	34	10	1	1466	138.5	6.61	Not Found	High	High	High	High	High	High	High	High	Not Found	High	High	Not Found	High	High	High			5.14459e+07	7.22577e+07		3.5691e+06	7.23704e+07		3.98941e+07	6.81102e+07	4.68296e+07	1.23031e+08	1.80621e+08	63142609	3.81855e+07	2.94825e+07
21	FALSE	High	Master Protein	P51884	Lumican OS=Homo sapiens GN=LUM PE=1 SV=2	0	51.15	13	36.508	30.1775	13	34	13	1	338	38.4	6.61	High	High	High	High	Not Found	Not Found	Not Found	Not Found	Not Found	Not Found	Not Found	Not Found	Not Found	Not Found	Not Found	Not Found		1.39845e+07					4.64174e+07			2.26591e+07	5.60496e+07
23	FALSE	High	Master Protein	P31327	Carbamoyl-phosphate synthase [ammonia], mitochondrial OS=Homo sapiens GN=CPS1 PE=1 SV=2	0	50.6	17	33.761	10.2667	17	23	17	1	1500	164.8	6.74	High	Not Found	High	Not Found	Not Found	Not Found	Not Found	Not Found	Not Found	Not Found	Not Found	Not Found	Not Found	Not Found	Not Found	Not Found		6.89101e+07								2.03297e+08
32	FALSE	High	Master Protein	P09467	Fructose-1,6-bisphosphatase 1 OS=Homo sapiens GN=FBP1 PE=1 SV=5	0	46.21	7	22.143	18.6391	7	20	7	1	338	36.8	6.99	High	High	High	Not Found	Not Found	High	Not Found	Not Found	Not Found	Not Found	Not Found	Not Found	Not Found	Not Found	Not Found	Not Found		8.74029e+06				2.44757e+06	6.47963e+07			6.8673e+08
12	FALSE	High	Master Protein	P02769	Serum albumin INT STD OS=Bos taurus GN=ALB PE=1 SV=4	0	45.32	23	54.17	28.5008	23	30	19	1	607	69.2	6.18	High	High	High	Not Found	High	High	Not Found	Not Found	High	Not Found	Not Found	Not Found	High	Not Found	Not Found	Not Found		1.04374e+07	9.38383e+07	1.19567e+08	3.84629e+07	728723	1.66126e+07			3.10138e+07
39	FALSE	High	Master Protein	P55083	Microfibril-associated glycoprotein 4 OS=Homo sapiens GN=MFAP4 PE=1 SV=2	0	42.54	7	16.948	9.41176	7	24	7	1	255	28.6	5.63	High	High	High	Not Found	High	Not Found	Not Found	Not Found	Not Found	Not Found	High	Not Found	Not Found	Not Found	Not Found	Not Found		5.30557e+07	5.36602e+07				5.09211e+07			8.0835e+07		5.27567e+07
26	FALSE	High	Master Protein	P07585	Decorin OS=Homo sapiens GN=DCN PE=1 SV=1	0	40.33	10	26.255	19.7772	10	23	10	1	359	39.7	8.54	High	Not Found	High	High	Not Found	Not Found	Not Found	Not Found	Not Found	High	High	Not Found	Not Found	Not Found	Not Found	Not Found		5.17665e+07						6.20257e+06		1.38134e+08	7.77599e+07	2.75169e+07
44	FALSE	High	Master Protein	P02462	Collagen alpha-1(IV) chain OS=Homo sapiens GN=COL4A1 PE=1 SV=3	0	36.43	6	15.583	2.93589	6	18	6	1	1669	160.5	8.28	High	High	High	Not Found	Not Found	Not Found	High	Not Found	High	Not Found	High	Not Found	Not Found	Not Found	Not Found	Not Found		4.12143e+07		1.89221e+07			18893906			1.43063e+08		6.4996e+07		98643957
31	FALSE	High	Master Protein	P04264	Keratin, type II cytoskeletal 1 OS=Homo sapiens GN=KRT1 PE=1 SV=6	0	35.09	10	23.093	18.9441	10	20	10	1	644	66	8.12	Not Found	Not Found	Not Found	Not Found	Not Found	Not Found	Not Found	Not Found	Not Found	Not Found	Not Found	Not Found	High	High	Not Found	High					7.85698e+07				6.70298e+07
33	FALSE	High	Master Protein	P02743	Serum amyloid P-component OS=Homo sapiens GN=APCS PE=1 SV=2	0	29.26	8	21.495	23.3184	8	16	8	1	223	25.4	6.54	Not Found	Not Found	Not Found	High	Not Found	Not Found	Not Found	Not Found	Not Found	Not Found	Not Found	High	Not Found	Not Found	Not Found	Not Found											2.08871e+08		2.25748e+07
30	FALSE	High	Master Protein	Q08426	Peroxisomal bifunctional enzyme OS=Homo sapiens GN=EHHADH PE=1 SV=3	0	28.94	9	23.473	13.0014	9	15	9	1	723	79.4	9.14	High	High	High	Not Found	Not Found	Not Found	Not Found	Not Found	Not Found	Not Found	Not Found	Not Found	Not Found	Not Found	Not Found	Not Found		2.51559e+07					7.82814e+06			4.89812e+07
62	FALSE	High	Master Protein	Q9Y2P5	Bile acyl-CoA synthetase OS=Homo sapiens GN=SLC27A5 PE=1 SV=1	0	27.77	5	11.87	6.95652	5	11	4	1	690	75.3	7.66	High	High	Not Found	Not Found	Not Found	Not Found	Not Found	Not Found	Not Found	Not Found	Not Found	Not Found	Not Found	Not Found	Not Found	Not Found		6.33571e+06					2.05407e+07
57	FALSE	High	Master Protein	Q07507	Dermatopontin OS=Homo sapiens GN=DPT PE=1 SV=2	0	27.24	8	13.038	19.9005	8	19	8	1	201	24	4.82	High	High	High	High	Not Found	High	Not Found	High	Not Found	Not Found	Not Found	Not Found	Not Found	Not Found	Not Found	Not Found		2.10729e+06				875879	5.60456e+07			1.04263e+08	4.42518e+07				2.61937e+07
51	FALSE	High	Master Protein	P68431	Histone H3.1 OS=Homo sapiens GN=HIST1H3A PE=1 SV=2	0	26.56	6	14.285	29.4118	6	12	6	1	136	15.4	11.12	High	Not Found	High	Not Found	Not Found	High	Not Found	Not Found	Not Found	Not Found	Not Found	Not Found	Not Found	Not Found	Not Found	Not Found		2.56283e+06				269137				1.17867e+08
35	FALSE	High	Master Protein	Q04828	Aldo-keto reductase family 1 member C1 OS=Homo sapiens GN=AKR1C1 PE=1 SV=1	0	26.36	8	18.777	22.6006	8	12	3	1	323	36.8	7.88	High	High	Not Found	Not Found	Not Found	Not Found	Not Found	Not Found	Not Found	Not Found	Not Found	Not Found	Not Found	Not Found	Not Found	Not Found		2.43666e+07					5.90088e+07
29	FALSE	High	Master Protein	Q05707	Collagen alpha-1(XIV) chain OS=Homo sapiens GN=COL14A1 PE=1 SV=3	0	26.2	9	24.941	6.51448	9	15	9	1	1796	193.4	5.3	High	High	Not Found	Not Found	High	Not Found	Not Found	Not Found	Not Found	Not Found	Not Found	Not Found	Not Found	Not Found	Not Found	Not Found		1.43388e+07	24234880				1.83088e+07
34	FALSE	High	Master Protein	P51659	Peroxisomal multifunctional enzyme type 2 OS=Homo sapiens GN=HSD17B4 PE=1 SV=3	0	26.12	9	18.981	10.8696	9	12	9	1	736	79.6	8.84	High	Not Found	Not Found	Not Found	Not Found	Not Found	Not Found	Not Found	Not Found	Not Found	Not Found	Not Found	Not Found	Not Found	Not Found	Not Found		1.39652e+07
159	FALSE	High	Master Protein	Q14031	Collagen alpha-6(IV) chain OS=Homo sapiens GN=COL4A6 PE=1 SV=3	0.003	25.23	2	2.808	0.827912	2	14	2	1	1691	163.7	9.2	Not Found	Not Found	Not Found	Not Found	High	Not Found	High	High	Not Found	High	High	High	Not Found	High	High	High			1.22748e+09					994874550	1742614388			1.818e+09	1.95446e+08	1.08915e+09	1.27117e+09	5.76579e+08
42	FALSE	High	Master Protein	Q02878	60S ribosomal protein L6 OS=Homo sapiens GN=RPL6 PE=1 SV=3	0	24.26	6	16.328	19.7917	6	12	6	1	288	32.7	10.58	High	Not Found	High	Not Found	Not Found	Not Found	Not Found	Not Found	Not Found	Not Found	Not Found	Not Found	Not Found	Not Found	Not Found	Not Found		9.47895e+06								7.32205e+07
36	FALSE	High	Master Protein	P68871	Hemoglobin subunit beta OS=Homo sapiens GN=HBB PE=1 SV=2	0	23.87	5	18.592	18.3673	5	12	5	1	147	16	7.28	Not Found	Not Found	High	Not Found	Not Found	Not Found	Not Found	Not Found	High	Not Found	Not Found	Not Found	Not Found	Not Found	Not Found	Not Found				1.47742e+07						1.64046e+08
64	FALSE	High	Master Protein	O60814	Histone H2B type 1-K OS=Homo sapiens GN=HIST1H2BK PE=1 SV=3	0	22.17	5	11.417	23.0159	5	14	5	1	126	13.9	10.32	High	Not Found	High	Not Found	Not Found	Not Found	Not Found	Not Found	Not Found	Not Found	Not Found	Not Found	Not Found	Not Found	Not Found	Not Found		8.52114e+07								5.29618e+07
37	FALSE	High	Master Protein	P11498	Pyruvate carboxylase, mitochondrial OS=Homo sapiens GN=PC PE=1 SV=2	0	20.51	9	18.197	5.51783	9	12	9	1	1178	129.6	6.84	High	Not Found	Not Found	Not Found	Not Found	Not Found	Not Found	Not Found	Not Found	Not Found	Not Found	Not Found	Not Found	Not Found	Not Found	Not Found		1.90921e+07
41	FALSE	High	Master Protein	Q7Z4W1	L-xylulose reductase OS=Homo sapiens GN=DCXR PE=1 SV=2	0	20.3	7	16.401	23.7705	7	11	7	1	244	25.9	8.1	High	High	High	Not Found	Not Found	Not Found	High	Not Found	Not Found	Not Found	Not Found	Not Found	Not Found	Not Found	Not Found	Not Found		3081860					3.8145e+07			7.57702e+07				2.51922e+07
65	FALSE	High	Master Protein	P22310	UDP-glucuronosyltransferase 1-4 OS=Homo sapiens GN=UGT1A4 PE=1 SV=1	0	19.74	2	11.178	6.74157	2	6	2	1	534	60	8.54	High	Not Found	High	Not Found	Not Found	Not Found	Not Found	Not Found	Not Found	Not Found	Not Found	Not Found	Not Found	Not Found	Not Found	Not Found		9.28733e+06								3.2249e+08
46	FALSE	High	Master Protein	P67936	Tropomyosin alpha-4 chain OS=Homo sapiens GN=TPM4 PE=1 SV=3	0	19.35	8	15.326	22.9839	8	11	5	1	248	28.5	4.69	Not Found	High	Not Found	Not Found	High	Not Found	Not Found	Not Found	High	Not Found	Not Found	Not Found	High	Not Found	Not Found	Not Found			5.31198e+07	2.94484e+07	34545303		65986079
48	FALSE	High	Master Protein	Q03135	Caveolin-1 OS=Homo sapiens GN=CAV1 PE=1 SV=4	0	18.49	7	14.794	15.1685	7	11	7	1	178	20.5	6.02	Not Found	Not Found	High	High	Not Found	Not Found	Not Found	Not Found	Not Found	Not Found	Not Found	Not Found	Not Found	Not Found	Not Found	Not Found										1.13572e+08	2.04573e+07
60	FALSE	High	Master Protein	P49327	Fatty acid synthase OS=Homo sapiens GN=FASN PE=1 SV=3	0	18.44	8	12.275	2.90721	8	10	8	1	2511	273.3	6.44	High	Not Found	Not Found	Not Found	Not Found	Not Found	Not Found	Not Found	Not Found	Not Found	Not Found	Not Found	Not Found	Not Found	Not Found	Not Found		6.05836e+06
58	FALSE	High	Master Protein	P22307	Non-specific lipid-transfer protein OS=Homo sapiens GN=SCP2 PE=1 SV=2	0	18.2	8	13.012	13.3455	8	11	8	1	547	59	6.89	High	High	Not Found	Not Found	Not Found	Not Found	Not Found	Not Found	Not Found	Not Found	Not Found	Not Found	Not Found	Not Found	Not Found	Not Found		1.20676e+07					5.69693e+07
70	FALSE	High	Master Protein	Q04446	1,4-alpha-glucan-branching enzyme OS=Homo sapiens GN=GBE1 PE=1 SV=3	0	18.07	5	10.654	6.69516	5	9	5	1	702	80.4	6.32	High	Not Found	Not Found	Not Found	Not Found	Not Found	Not Found	Not Found	Not Found	Not Found	Not Found	Not Found	Not Found	Not Found	Not Found	Not Found		1.81934e+07
52	FALSE	High	Master Protein	Q16851	UTP--glucose-1-phosphate uridylyltransferase OS=Homo sapiens GN=UGP2 PE=1 SV=5	0	17.14	6	14.129	8.66142	6	11	6	1	508	56.9	8.15	High	Not Found	Not Found	Not Found	Not Found	Not Found	Not Found	Not Found	Not Found	Not Found	Not Found	Not Found	Not Found	Not Found	Not Found	Not Found		6.34898e+06
77	FALSE	High	Master Protein	P62081	40S ribosomal protein S7 OS=Homo sapiens GN=RPS7 PE=1 SV=1	0	16.77	4	9.381	6.70103	4	7	4	1	194	22.1	10.1	High	Not Found	High	Not Found	Not Found	Not Found	Not Found	Not Found	Not Found	Not Found	Not Found	Not Found	Not Found	Not Found	Not Found	Not Found		1.26518e+07								1.75243e+08
96	FALSE	High	Master Protein	P08572	Collagen alpha-2(IV) chain OS=Homo sapiens GN=COL4A2 PE=1 SV=4	0	16.67	2	7.221	1.34346	2	7	2	1	1712	167.4	8.66	High	Not Found	Not Found	Not Found	Not Found	Not Found	Not Found	Not Found	High	High	Not Found	Not Found	High	Not Found	Not Found	Not Found		2.38639e+06		5.20529e+07	3.86287e+07			3.63007e+07
74	FALSE	High	Master Protein	P59665	Neutrophil defensin 1 OS=Homo sapiens GN=DEFA1 PE=1 SV=1	0	16.22	4	10.226	22.3404	4	9	4	1	94	10.2	6.99	Not Found	High	Not Found	High	Not Found	Not Found	Not Found	High	Not Found	Not Found	Not Found	Not Found	Not Found	Not Found	Not Found	High							4.11131e+07				7.75627e+06				3.75524e+07
49	FALSE	High	Master Protein	Q9BXN1	Asporin OS=Homo sapiens GN=ASPN PE=1 SV=2	0	16.12	7	14.54	22.8947	7	9	7	1	380	43.4	7.08	High	High	High	High	Not Found	Not Found	Not Found	Not Found	Not Found	Not Found	Not Found	High	Not Found	Not Found	Not Found	Not Found		5.72937e+06					3.18143e+07			2.50629e+08	3.20556e+07		3.55556e+07
84	FALSE	High	Master Protein	Q9UJS0	Calcium-binding mitochondrial carrier protein Aralar2 OS=Homo sapiens GN=SLC25A13 PE=1 SV=2	0	16.1	3	8.645	6.51852	3	5	3	1	675	74.1	8.62	High	Not Found	High	Not Found	Not Found	Not Found	Not Found	Not Found	Not Found	Not Found	Not Found	Not Found	Not Found	Not Found	Not Found	Not Found		5937971								222588844
50	FALSE	High	Master Protein	Q68CK6	Acyl-coenzyme A synthetase ACSM2B, mitochondrial OS=Homo sapiens GN=ACSM2B PE=1 SV=2	0	15.92	6	14.393	11.2652	6	9	1	1	577	64.2	8.25	Not Found	High	Not Found	Not Found	Not Found	Not Found	Not Found	Not Found	Not Found	Not Found	Not Found	Not Found	Not Found	Not Found	Not Found	Not Found							8.01913e+07
59	FALSE	High	Master Protein	P14625	Endoplasmin OS=Homo sapiens GN=HSP90B1 PE=1 SV=1	0	15.67	7	12.969	8.34371	7	8	7	1	803	92.4	4.84	High	Not Found	High	Not Found	Not Found	Not Found	Not Found	Not Found	Not Found	Not Found	Not Found	Not Found	Not Found	Not Found	Not Found	Not Found		1.09216e+07								1.99094e+07
38	FALSE	High	Master Protein	P63104	14-3-3 protein zeta/delta OS=Homo sapiens GN=YWHAZ PE=1 SV=1	0	15.59	6	17.832	5.71429	6	9	6	1	245	27.7	4.79	High	Not Found	Not Found	Not Found	Not Found	Not Found	Not Found	Not Found	Not Found	Not Found	Not Found	Not Found	Not Found	Not Found	Not Found	Not Found		2.35508e+07
95	FALSE	High	Master Protein	P49326	Dimethylaniline monooxygenase [N-oxide-forming] 5 OS=Homo sapiens GN=FMO5 PE=1 SV=2	0	15.54	4	7.297	6.75422	4	7	4	1	533	60.2	8.21	High	High	Not Found	Not Found	Not Found	Not Found	Not Found	Not Found	Not Found	Not Found	Not Found	Not Found	Not Found	Not Found	Not Found	Not Found		7.26129e+06					4.41691e+07
72	FALSE	High	Master Protein	P00367	Glutamate dehydrogenase 1, mitochondrial OS=Homo sapiens GN=GLUD1 PE=1 SV=2	0	15.48	5	10.541	4.6595	5	9	5	1	558	61.4	7.8	High	Not Found	Not Found	Not Found	Not Found	Not Found	Not Found	Not Found	Not Found	Not Found	Not Found	Not Found	Not Found	Not Found	Not Found	Not Found		1.78271e+07
47	FALSE	High	Master Protein	P0C0S8	Histone H2A type 1 OS=Homo sapiens GN=HIST1H2AG PE=1 SV=2	0	15.35	6	14.809	30.7692	6	7	2	1	130	14.1	10.9	High	Not Found	Not Found	Not Found	Not Found	Not Found	Not Found	Not Found	Not Found	Not Found	Not Found	Not Found	Not Found	Not Found	Not Found	Not Found		3.47135e+07
71	FALSE	High	Master Protein	P06576	ATP synthase subunit beta, mitochondrial OS=Homo sapiens GN=ATP5B PE=1 SV=3	0	15.11	4	10.63	10.0189	4	8	4	1	529	56.5	5.4	High	Not Found	High	Not Found	Not Found	Not Found	Not Found	Not Found	Not Found	Not Found	Not Found	Not Found	Not Found	Not Found	Not Found	Not Found		2.14703e+07								9.95729e+07
67	FALSE	High	Master Protein	Q08AH3	Acyl-coenzyme A synthetase ACSM2A, mitochondrial OS=Homo sapiens GN=ACSM2A PE=1 SV=2	0	15.01	6	11.068	11.2652	6	8	1	1	577	64.2	8.09	Not Found	High	Not Found	Not Found	Not Found	Not Found	Not Found	Not Found	Not Found	Not Found	Not Found	Not Found	Not Found	Not Found	Not Found	Not Found							1.27129e+07
55	FALSE	High	Master Protein	P00966	Argininosuccinate synthase OS=Homo sapiens GN=ASS1 PE=1 SV=2	0	14.33	7	13.469	17.233	7	8	7	1	412	46.5	8.02	High	High	High	Not Found	Not Found	Not Found	High	Not Found	Not Found	Not Found	Not Found	Not Found	Not Found	Not Found	Not Found	Not Found		1.57559e+06					5.71138e+07			6.73633e+07				3.17308e+07
63	FALSE	High	Master Protein	P17516	Aldo-keto reductase family 1 member C4 OS=Homo sapiens GN=AKR1C4 PE=1 SV=3	0	14.21	7	11.82	22.291	7	8	2	1	323	37	6.93	High	High	Not Found	Not Found	Not Found	Not Found	Not Found	Not Found	Not Found	Not Found	Not Found	Not Found	Not Found	Not Found	Not Found	Not Found		1.12238e+07					3.06663e+07
56	FALSE	High	Master Protein	Q93099	Homogentisate 1,2-dioxygenase OS=Homo sapiens GN=HGD PE=1 SV=2	0	13.91	5	13.086	13.0337	5	8	5	1	445	49.9	6.96	High	High	High	Not Found	Not Found	Not Found	Not Found	Not Found	Not Found	Not Found	Not Found	Not Found	Not Found	Not Found	Not Found	Not Found		1.97325e+07					18680187			1.90241e+08
87	FALSE	High	Master Protein	P07900	Heat shock protein HSP 90-alpha OS=Homo sapiens GN=HSP90AA1 PE=1 SV=5	0	13.68	3	7.742	3.4153	3	8	3	1	732	84.6	5.02	High	High	Not Found	Not Found	Not Found	Not Found	Not Found	Not Found	Not Found	Not Found	Not Found	Not Found	Not Found	Not Found	Not Found	Not Found		1.65632e+07					2.4367e+07
69	FALSE	High	Master Protein	P11678	Eosinophil peroxidase OS=Homo sapiens GN=EPX PE=1 SV=2	0	13.38	5	10.687	3.4965	5	7	5	1	715	81	10.29	High	Not Found	Not Found	Not Found	Not Found	Not Found	Not Found	Not Found	Not Found	Not Found	Not Found	Not Found	Not Found	Not Found	Not Found	Not Found		1.68912e+07
106	FALSE	High	Master Protein	P31513	Dimethylaniline monooxygenase [N-oxide-forming] 3 OS=Homo sapiens GN=FMO3 PE=1 SV=5	0	13.33	2	6.089	4.51128	2	5	2	1	532	60	7.78	High	High	Not Found	Not Found	Not Found	Not Found	Not Found	Not Found	Not Found	Not Found	Not Found	Not Found	Not Found	Not Found	Not Found	Not Found		8.84598e+06					6.30539e+07
86	FALSE	High	Master Protein	P31946	14-3-3 protein beta/alpha OS=Homo sapiens GN=YWHAB PE=1 SV=3	0	13.27	3	8.555	5.28455	3	7	3	1	246	28.1	4.83	High	Not Found	Not Found	Not Found	Not Found	Not Found	Not Found	Not Found	Not Found	Not Found	Not Found	Not Found	Not Found	Not Found	Not Found	Not Found		7.59809e+06
45	FALSE	High	Master Protein	P33121	Long-chain-fatty-acid--CoA ligase 1 OS=Homo sapiens GN=ACSL1 PE=1 SV=1	0	13.21	8	15.486	7.02006	8	10	7	1	698	77.9	7.15	High	High	Not Found	Not Found	Not Found	Not Found	Not Found	Not Found	Not Found	Not Found	Not Found	Not Found	Not Found	Not Found	Not Found	Not Found		5.85911e+06					4.46243e+07
107	FALSE	High	Master Protein	P24855	Deoxyribonuclease-1 OS=Homo sapiens GN=DNASE1 PE=1 SV=1	0	13.19	3	6.066	4.60993	3	9	3	1	282	31.4	4.91	High	High	Not Found	Not Found	Not Found	Not Found	Not Found	Not Found	Not Found	High	Not Found	Not Found	Not Found	Not Found	Not Found	Not Found		6.26562e+06					1.1133e+08	2.63703e+07
100	FALSE	High	Master Protein	P05091	Aldehyde dehydrogenase, mitochondrial OS=Homo sapiens GN=ALDH2 PE=1 SV=2	0	13.11	4	6.878	4.64217	4	6	4	1	517	56.3	7.05	High	Not Found	Not Found	Not Found	Not Found	Not Found	Not Found	Not Found	Not Found	Not Found	Not Found	Not Found	Not Found	Not Found	Not Found	Not Found		7.70398e+06
98	FALSE	High	Master Protein	P35558	Phosphoenolpyruvate carboxykinase, cytosolic [GTP] OS=Homo sapiens GN=PCK1 PE=1 SV=3	0	12.95	3	7.092	4.01929	3	6	1	1	622	69.2	6.14	High	Not Found	Not Found	Not Found	Not Found	Not Found	Not Found	Not Found	Not Found	Not Found	Not Found	Not Found	Not Found	Not Found	Not Found	Not Found		696586
93	FALSE	High	Master Protein	P35555	Fibrillin-1 OS=Homo sapiens GN=FBN1 PE=1 SV=3	0	12.82	6	7.441	1.98537	6	8	6	1	2871	312	4.93	Not Found	Not Found	Not Found	Not Found	Not Found	Not Found	Not Found	Not Found	High	Not Found	Not Found	Not Found	High	High	Not Found	High				3.36307e+07	7.18277e+07				2.22955e+07
184	FALSE	High	Master Protein	Q9BVL2	Nucleoporin p58/p45 OS=Homo sapiens GN=NUP58 PE=1 SV=1	0.003	12.8	1	2.142	4.17362	1	6	1	1	599	60.9	9.33	Not Found	High	Not Found	Not Found	Not Found	Not Found	Not Found	High	Not Found	Not Found	Not Found	Not Found	High	Not Found	Not Found	High					6.54441e+08		4742754708								2.30716e+09
43	FALSE	High	Master Protein	P11586	C-1-tetrahydrofolate synthase, cytoplasmic OS=Homo sapiens GN=MTHFD1 PE=1 SV=3	0	12.79	7	16.093	8.87701	7	8	7	1	935	101.5	7.3	High	High	High	Not Found	Not Found	Not Found	Not Found	Not Found	Not Found	Not Found	Not Found	Not Found	Not Found	Not Found	Not Found	Not Found		5.18093e+06					3.86105e+07			9.27854e+07
76	FALSE	High	Master Protein	P08263	Glutathione S-transferase A1 OS=Homo sapiens GN=GSTA1 PE=1 SV=3	0	12.76	3	9.535	10.8108	3	7	3	1	222	25.6	8.88	High	High	High	Not Found	Not Found	Not Found	Not Found	Not Found	Not Found	Not Found	Not Found	Not Found	Not Found	Not Found	Not Found	Not Found		2.76448e+06					6.69138e+07			2.29482e+07
81	FALSE	High	Master Protein	Q93077	Histone H2A type 1-C OS=Homo sapiens GN=HIST1H2AC PE=1 SV=3	0	12.55	5	8.729	30.7692	5	6	1	1	130	14.1	11.05	High	Not Found	Not Found	Not Found	Not Found	Not Found	Not Found	Not Found	Not Found	Not Found	Not Found	Not Found	Not Found	Not Found	Not Found	Not Found		3.70596e+06
53	FALSE	High	Master Protein	P21980	Protein-glutamine gamma-glutamyltransferase 2 OS=Homo sapiens GN=TGM2 PE=1 SV=2	0	12.32	6	13.805	8.4425	6	6	6	1	687	77.3	5.22	High	Not Found	High	Not Found	Not Found	Not Found	Not Found	Not Found	Not Found	Not Found	Not Found	Not Found	Not Found	Not Found	Not Found	Not Found		3.74057e+06								7.55399e+07
241	FALSE	High	Master Protein	Q7L590	Protein MCM10 homolog OS=Homo sapiens GN=MCM10 PE=1 SV=2	0.005	12.09	1	1.313	1.37143	1	5	1	1	875	98.1	8.75	Not Found	Not Found	Not Found	Not Found	Not Found	Not Found	Not Found	High	Not Found	Not Found	Not Found	Not Found	Not Found	Not Found	High	High															5.62212e+07	6.82615e+08
54	FALSE	High	Master Protein	Q00266	S-adenosylmethionine synthase isoform type-1 OS=Homo sapiens GN=MAT1A PE=1 SV=2	0	12.01	3	13.717	3.79747	3	5	3	1	395	43.6	6.29	High	Not Found	Not Found	Not Found	Not Found	Not Found	Not Found	Not Found	Not Found	Not Found	Not Found	Not Found	Not Found	Not Found	Not Found	Not Found		1.69661e+06
90	FALSE	High	Master Protein	P22626	Heterogeneous nuclear ribonucleoproteins A2/B1 OS=Homo sapiens GN=HNRNPA2B1 PE=1 SV=2	0	11.6	2	7.553	3.68272	2	5	2	1	353	37.4	8.95	Not Found	High	Not Found	Not Found	Not Found	Not Found	Not Found	Not Found	Not Found	Not Found	Not Found	Not Found	Not Found	Not Found	Not Found	Not Found							4.69637e+07
79	FALSE	High	Master Protein	P08246	Neutrophil elastase OS=Homo sapiens GN=ELANE PE=1 SV=1	0	11.56	4	9.281	4.86891	4	7	4	1	267	28.5	9.35	High	High	High	Not Found	Not Found	Not Found	Not Found	Not Found	Not Found	Not Found	Not Found	Not Found	Not Found	Not Found	Not Found	Not Found		1.20038e+07					1.3941e+07			2.62142e+07
73	FALSE	High	Master Protein	Q13423	NAD(P) transhydrogenase, mitochondrial OS=Homo sapiens GN=NNT PE=1 SV=3	0	11.18	5	10.265	4.23573	5	6	5	1	1086	113.8	8.09	High	Not Found	High	Not Found	Not Found	High	Not Found	Not Found	Not Found	Not Found	Not Found	Not Found	Not Found	Not Found	Not Found	Not Found		1.83862e+06				35565.2				1.55091e+08
66	FALSE	High	Master Protein	P16435	NADPH--cytochrome P450 reductase OS=Homo sapiens GN=POR PE=1 SV=2	0	10.85	6	11.137	6.20384	6	7	6	1	677	76.6	5.58	High	High	Not Found	Not Found	Not Found	Not Found	Not Found	Not Found	Not Found	Not Found	Not Found	Not Found	Not Found	Not Found	Not Found	Not Found		2.84367e+06					2.78889e+07
89	FALSE	High	Master Protein	P27797	Calreticulin OS=Homo sapiens GN=CALR PE=1 SV=1	0	10.7	5	7.669	3.11751	5	6	5	1	417	48.1	4.44	High	High	Not Found	Not Found	Not Found	Not Found	Not Found	Not Found	Not Found	Not Found	Not Found	Not Found	Not Found	Not Found	Not Found	Not Found		1.2004e+07					2.5053e+07
82	FALSE	High	Master Protein	P55157	Microsomal triglyceride transfer protein large subunit OS=Homo sapiens GN=MTTP PE=1 SV=1	0	10.05	5	8.709	4.25056	5	8	5	1	894	99.3	8.41	High	High	Not Found	Not Found	Not Found	Not Found	Not Found	Not Found	Not Found	Not Found	Not Found	Not Found	Not Found	Not Found	Not Found	Not Found		3.16833e+07					1.25392e+07
80	FALSE	High	Master Protein	P06753	Tropomyosin alpha-3 chain OS=Homo sapiens GN=TPM3 PE=1 SV=2	0	9.98	4	9.203	12.2807	4	8	1	1	285	32.9	4.72	Not Found	High	Not Found	Not Found	Not Found	Not Found	High	Not Found	Not Found	Not Found	Not Found	Not Found	Not Found	Not Found	Not Found	Not Found							10580381							1.93645e+07
61	FALSE	High	Master Protein	P21810	Biglycan OS=Homo sapiens GN=BGN PE=1 SV=2	0	9.95	6	12.198	11.1413	6	8	6	1	368	41.6	7.52	High	Not Found	High	High	Not Found	Not Found	Not Found	Not Found	Not Found	Not Found	Not Found	High	Not Found	Not Found	Not Found	Not Found		8.45398e+06								6.77719e+07	2.70133e+07		4.16376e+07
118	FALSE	High	Master Protein	P27105	Erythrocyte band 7 integral membrane protein OS=Homo sapiens GN=STOM PE=1 SV=3	0	9.69	2	4.979	6.94444	2	4	2	1	288	31.7	7.88	Not Found	Not Found	High	Not Found	Not Found	Not Found	Not Found	Not Found	Not Found	Not Found	Not Found	Not Found	Not Found	Not Found	Not Found	Not Found										1.49166e+08
75	FALSE	High	Master Protein	P01024	Complement C3 OS=Homo sapiens GN=C3 PE=1 SV=2	0	9.61	3	9.756	2.16476	3	5	3	1	1663	187	6.4	High	Not Found	Not Found	Not Found	Not Found	Not Found	Not Found	Not Found	Not Found	Not Found	Not Found	Not Found	Not Found	Not Found	Not Found	Not Found		4.91025e+06
105	FALSE	High	Master Protein	P27348	14-3-3 protein theta OS=Homo sapiens GN=YWHAQ PE=1 SV=1	0	9.55	2	6.112	5.30612	2	4	2	1	245	27.7	4.78	High	Not Found	Not Found	Not Found	Not Found	Not Found	Not Found	Not Found	Not Found	Not Found	Not Found	Not Found	Not Found	Not Found	Not Found	Not Found		7.14402e+06
94	FALSE	High	Master Protein	P21964	Catechol O-methyltransferase OS=Homo sapiens GN=COMT PE=1 SV=2	0	9.38	3	7.324	5.90406	3	5	3	1	271	30	5.47	High	Not Found	Not Found	Not Found	Not Found	Not Found	Not Found	Not Found	Not Found	Not Found	Not Found	Not Found	Not Found	Not Found	Not Found	Not Found		2.67658e+07
176	FALSE	High	Master Protein	Q02252	Methylmalonate-semialdehyde dehydrogenase [acylating], mitochondrial OS=Homo sapiens GN=ALDH6A1 PE=1 SV=2	0.003	9.38	2	2.396	6.16822	2	5	2	1	535	57.8	8.5	Not Found	High	High	Not Found	Not Found	Not Found	Not Found	Not Found	Not Found	Not Found	Not Found	Not Found	Not Found	Not Found	Not Found	Not Found							7.71387e+07			1.79138e+08
110	FALSE	High	Master Protein	O75795	UDP-glucuronosyltransferase 2B17 OS=Homo sapiens GN=UGT2B17 PE=1 SV=1	0	8.95	3	5.773	3.77358	3	5	2	1	530	61.1	8.54	High	Not Found	Not Found	Not Found	Not Found	Not Found	Not Found	Not Found	Not Found	Not Found	Not Found	Not Found	Not Found	Not Found	Not Found	Not Found		4.82113e+06
101	FALSE	High	Master Protein	P18124	60S ribosomal protein L7 OS=Homo sapiens GN=RPL7 PE=1 SV=1	0	8.83	2	6.835	4.43548	2	4	2	1	248	29.2	10.65	High	Not Found	Not Found	Not Found	Not Found	Not Found	Not Found	Not Found	Not Found	Not Found	Not Found	Not Found	Not Found	Not Found	Not Found	Not Found		3.58366e+06
68	FALSE	High	Master Protein	P02768	Serum albumin OS=Homo sapiens GN=ALB PE=1 SV=2	0	8.75	5	10.794	7.06076	5	5	1	1	609	69.3	6.28	Not Found	Not Found	High	Not Found	Not Found	Not Found	Not Found	Not Found	Not Found	Not Found	Not Found	Not Found	Not Found	Not Found	Not Found	Not Found										1.24347e+07
104	FALSE	High	Master Protein	P98160	Basement membrane-specific heparan sulfate proteoglycan core protein OS=Homo sapiens GN=HSPG2 PE=1 SV=4	0	8.72	3	6.282	0.819859	3	6	3	1	4391	468.5	6.51	High	Not Found	Not Found	High	Not Found	Not Found	Not Found	Not Found	Not Found	Not Found	Not Found	Not Found	Not Found	Not Found	Not Found	Not Found		7.50676e+06									9.77696e+06
111	FALSE	High	Master Protein	P51888	Prolargin OS=Homo sapiens GN=PRELP PE=1 SV=1	0	8.38	3	5.699	7.8534	3	6	3	1	382	43.8	9.38	High	High	Not Found	High	Not Found	Not Found	Not Found	Not Found	Not Found	Not Found	Not Found	High	Not Found	Not Found	Not Found	Not Found							9.06158e+06				5.23788e+07		7.26213e+07
115	FALSE	High	Master Protein	P50440	Glycine amidinotransferase, mitochondrial OS=Homo sapiens GN=GATM PE=1 SV=1	0	8.35	2	5.371	4.72813	2	3	2	1	423	48.4	8.05	High	Not Found	Not Found	Not Found	Not Found	Not Found	Not Found	Not Found	Not Found	Not Found	Not Found	Not Found	Not Found	Not Found	Not Found	Not Found		5.64288e+06
113	FALSE	High	Master Protein	O14975	Very long-chain acyl-CoA synthetase OS=Homo sapiens GN=SLC27A2 PE=1 SV=2	0	8.34	3	5.659	4.03226	3	4	2	1	620	70.3	8.51	High	High	Not Found	Not Found	Not Found	Not Found	Not Found	Not Found	Not Found	Not Found	Not Found	Not Found	Not Found	Not Found	Not Found	Not Found		1.40517e+06					4.17428e+07
83	FALSE	High	Master Protein	Q06520	Bile salt sulfotransferase OS=Homo sapiens GN=SULT2A1 PE=1 SV=3	0	8.09	5	8.651	17.8947	5	5	5	1	285	33.8	5.95	Not Found	High	High	Not Found	Not Found	Not Found	Not Found	Not Found	Not Found	Not Found	Not Found	Not Found	Not Found	Not Found	Not Found	Not Found							4.50407e+07			7.32142e+07
123	FALSE	High	Master Protein	P35527	Keratin, type I cytoskeletal 9 OS=Homo sapiens GN=KRT9 PE=1 SV=3	0.003	8.06	4	4.284	10.4334	4	5	4	1	623	62	5.24	Not Found	Not Found	Not Found	Not Found	Not Found	Not Found	Not Found	Not Found	Not Found	Not Found	Not Found	Not Found	High	Not Found	Not Found	High					2.66533e+07
103	FALSE	High	Master Protein	Q9UL12	Sarcosine dehydrogenase, mitochondrial OS=Homo sapiens GN=SARDH PE=1 SV=1	0	8.04	4	6.528	5.11983	4	4	4	1	918	101	7.25	High	High	Not Found	Not Found	Not Found	Not Found	Not Found	Not Found	Not Found	Not Found	Not Found	Not Found	Not Found	Not Found	Not Found	Not Found		950059					2.55847e+07
138	FALSE	High	Master Protein	P27695	DNA-(apurinic or apyrimidinic site) lyase OS=Homo sapiens GN=APEX1 PE=1 SV=2	0.003	7.96	2	3.517	7.86164	2	3	2	1	318	35.5	8.12	High	Not Found	Not Found	Not Found	Not Found	Not Found	Not Found	Not Found	Not Found	Not Found	Not Found	Not Found	Not Found	Not Found	Not Found	Not Found		4.5749e+06
122	FALSE	High	Master Protein	Q00610	Clathrin heavy chain 1 OS=Homo sapiens GN=CLTC PE=1 SV=5	0.003	7.79	1	4.295	0.776119	1	3	1	1	1675	191.5	5.69	High	Not Found	Not Found	Not Found	Not Found	Not Found	Not Found	Not Found	Not Found	Not Found	Not Found	Not Found	Not Found	Not Found	Not Found	Not Found		5.11003e+07
286	FALSE	Medium	Master Protein	Q9GZV8	PR domain zinc finger protein 14 OS=Homo sapiens GN=PRDM14 PE=1 SV=1	0.035	7.6	1	0.765	2.10158	1	3	1	1	571	64	7.08	Not Found	Not Found	Not Found	Not Found	Not Found	Not Found	High	Not Found	Not Found	Not Found	Not Found	Not Found	Not Found	Not Found	High	Not Found														5.85918e+08		6.25448e+08
272	FALSE	Medium	Master Protein	P42357	Histidine ammonia-lyase OS=Homo sapiens GN=HAL PE=1 SV=1	0.025	7.36	1	1.121	1.97869	1	3	1	1	657	72.7	6.95	High	Not Found	High	Not Found	Not Found	Not Found	Not Found	Not Found	Not Found	Not Found	Not Found	Not Found	Not Found	Not Found	Not Found	Not Found		2.8726e+06								9.43727e+07
99	FALSE	High	Master Protein	Q02318	Sterol 26-hydroxylase, mitochondrial OS=Homo sapiens GN=CYP27A1 PE=1 SV=1	0	7.14	3	6.959	6.02637	3	4	3	1	531	60.2	8.9	High	Not Found	Not Found	Not Found	Not Found	Not Found	Not Found	Not Found	Not Found	Not Found	Not Found	Not Found	Not Found	Not Found	Not Found	Not Found		2.31134e+06
166	FALSE	High	Master Protein	P02675	Fibrinogen beta chain OS=Homo sapiens GN=FGB PE=1 SV=2	0.003	6.6	1	2.585	2.24033	1	3	1	1	491	55.9	8.27	High	Not Found	Not Found	Not Found	Not Found	Not Found	Not Found	Not Found	Not Found	Not Found	Not Found	Not Found	Not Found	Not Found	Not Found	Not Found		2.19514e+07
139	FALSE	High	Master Protein	P39059	Collagen alpha-1(XV) chain OS=Homo sapiens GN=COL15A1 PE=1 SV=2	0.003	6.46	2	3.388	1.51297	2	3	2	1	1388	141.6	5	High	Not Found	Not Found	Not Found	Not Found	Not Found	Not Found	Not Found	Not Found	Not Found	Not Found	Not Found	Not Found	Not Found	Not Found	Not Found		4.09839e+06
132	FALSE	High	Master Protein	P31930	Cytochrome b-c1 complex subunit 1, mitochondrial OS=Homo sapiens GN=UQCRC1 PE=1 SV=3	0.003	6.45	2	3.665	4.79167	2	3	2	1	480	52.6	6.37	High	Not Found	Not Found	Not Found	Not Found	Not Found	Not Found	Not Found	Not Found	Not Found	Not Found	Not Found	Not Found	Not Found	Not Found	Not Found		3.75742e+06
85	FALSE	High	Master Protein	O75955	Flotillin-1 OS=Homo sapiens GN=FLOT1 PE=1 SV=3	0	6.4	2	8.622	2.8103	2	6	2	1	427	47.3	7.49	Not Found	Not Found	High	Not Found	Not Found	Not Found	Not Found	Not Found	Not Found	Not Found	Not Found	Not Found	Not Found	Not Found	Not Found	Not Found										1.2246e+08
173	FALSE	High	Master Protein	Q15582	Transforming growth factor-beta-induced protein ig-h3 OS=Homo sapiens GN=TGFBI PE=1 SV=1	0.003	6.38	1	2.457	1.46413	1	2	1	1	683	74.6	7.71	High	Not Found	Not Found	Not Found	Not Found	Not Found	Not Found	Not Found	Not Found	Not Found	Not Found	Not Found	Not Found	Not Found	Not Found	Not Found
109	FALSE	High	Master Protein	Q13576	Ras GTPase-activating-like protein IQGAP2 OS=Homo sapiens GN=IQGAP2 PE=1 SV=4	0	6.32	3	5.865	1.65079	3	6	3	1	1575	180.5	5.64	High	Not Found	Not Found	Not Found	Not Found	Not Found	Not Found	Not Found	Not Found	Not Found	Not Found	Not Found	Not Found	Not Found	Not Found	Not Found		1.19578e+06
117	FALSE	High	Master Protein	Q7Z5P4	17-beta-hydroxysteroid dehydrogenase 13 OS=Homo sapiens GN=HSD17B13 PE=1 SV=1	0	6.22	2	5.034	6.33333	2	3	2	1	300	33.6	8.98	High	Not Found	Not Found	Not Found	Not Found	Not Found	Not Found	Not Found	Not Found	Not Found	Not Found	Not Found	Not Found	Not Found	Not Found	Not Found		7.13201e+06
158	FALSE	High	Master Protein	Q9P0Z9	Peroxisomal sarcosine oxidase OS=Homo sapiens GN=PIPOX PE=1 SV=2	0.003	6.07	2	2.809	3.33333	2	3	2	1	390	44	8.41	High	Not Found	Not Found	Not Found	Not Found	Not Found	Not Found	Not Found	Not Found	Not Found	Not Found	Not Found	Not Found	Not Found	Not Found	Not Found		2.91667e+06
141	FALSE	High	Master Protein	P43490	Nicotinamide phosphoribosyltransferase OS=Homo sapiens GN=NAMPT PE=1 SV=1	0.003	6	1	3.272	3.05499	1	2	1	1	491	55.5	7.15	High	Not Found	Not Found	Not Found	Not Found	Not Found	Not Found	Not Found	Not Found	Not Found	Not Found	Not Found	Not Found	Not Found	Not Found	Not Found		3.6922e+06
155	FALSE	High	Master Protein	P21397	Amine oxidase [flavin-containing] A OS=Homo sapiens GN=MAOA PE=1 SV=1	0.003	5.77	1	2.898	4.55408	1	2	1	1	527	59.6	7.85	Not Found	Not Found	High	Not Found	Not Found	Not Found	Not Found	Not Found	Not Found	Not Found	Not Found	Not Found	Not Found	Not Found	Not Found	Not Found										8.70271e+07
108	FALSE	High	Master Protein	Q86TX2	Acyl-coenzyme A thioesterase 1 OS=Homo sapiens GN=ACOT1 PE=1 SV=1	0	5.7	2	5.99	6.17577	2	2	2	1	421	46.2	7.34	High	Not Found	Not Found	Not Found	Not Found	Not Found	Not Found	Not Found	Not Found	Not Found	Not Found	Not Found	Not Found	Not Found	Not Found	Not Found		7.29309e+06
112	FALSE	High	Master Protein	P05783	Keratin, type I cytoskeletal 18 OS=Homo sapiens GN=KRT18 PE=1 SV=2	0	5.55	4	5.672	8.13953	4	5	4	1	430	48	5.45	High	Not Found	Not Found	Not Found	Not Found	Not Found	Not Found	Not Found	Not Found	Not Found	Not Found	Not Found	Not Found	Not Found	Not Found	Not Found		2.1035e+06
78	FALSE	High	Master Protein	P08670	Vimentin OS=Homo sapiens GN=VIM PE=1 SV=4	0	5.53	5	9.283	8.79828	5	5	5	1	466	53.6	5.12	High	Not Found	Not Found	Not Found	High	Not Found	Not Found	Not Found	High	Not Found	Not Found	Not Found	Not Found	Not Found	Not Found	Not Found		2.31478e+06	6.30796e+07	7.98577e+06
125	FALSE	High	Master Protein	P17858	ATP-dependent 6-phosphofructokinase, liver type OS=Homo sapiens GN=PFKL PE=1 SV=6	0.003	5.53	2	4.18	3.58974	2	3	2	1	780	85	7.5	High	Not Found	Not Found	Not Found	Not Found	Not Found	Not Found	Not Found	Not Found	Not Found	Not Found	Not Found	Not Found	Not Found	Not Found	Not Found		9.00168e+06
130	FALSE	High	Master Protein	P62701	40S ribosomal protein S4, X isoform OS=Homo sapiens GN=RPS4X PE=1 SV=2	0.003	5.45	1	3.708	4.56274	1	2	1	1	263	29.6	10.15	Not Found	Not Found	High	Not Found	Not Found	Not Found	Not Found	Not Found	Not Found	Not Found	Not Found	Not Found	Not Found	Not Found	Not Found	Not Found										2.87575e+07
128	FALSE	High	Master Protein	Q9H9B4	Sideroflexin-1 OS=Homo sapiens GN=SFXN1 PE=1 SV=4	0.003	5.44	2	3.871	12.4224	2	2	2	1	322	35.6	9.07	Not Found	Not Found	High	Not Found	Not Found	Not Found	Not Found	Not Found	Not Found	Not Found	Not Found	Not Found	Not Found	Not Found	Not Found	Not Found										7.0356e+07
144	FALSE	High	Master Protein	Q9Y2Q3	Glutathione S-transferase kappa 1 OS=Homo sapiens GN=GSTK1 PE=1 SV=3	0.003	5.42	1	3.127	5.30973	1	2	1	1	226	25.5	8.41	High	Not Found	Not Found	Not Found	Not Found	Not Found	Not Found	Not Found	Not Found	Not Found	Not Found	Not Found	Not Found	Not Found	Not Found	Not Found
167	FALSE	High	Master Protein	P40227	T-complex protein 1 subunit zeta OS=Homo sapiens GN=CCT6A PE=1 SV=3	0.003	5.31	1	2.566	1.69492	1	3	1	1	531	58	6.68	High	Not Found	Not Found	Not Found	Not Found	Not Found	Not Found	Not Found	Not Found	Not Found	Not Found	Not Found	Not Found	Not Found	Not Found	Not Found		4.04577e+06
88	FALSE	High	Master Protein	P13727	Bone marrow proteoglycan OS=Homo sapiens GN=PRG2 PE=1 SV=2	0	5.11	2	7.688	6.30631	2	3	2	1	222	25.2	6.76	High	Not Found	Not Found	Not Found	Not Found	Not Found	Not Found	Not Found	Not Found	Not Found	Not Found	Not Found	Not Found	Not Found	Not Found	Not Found		3.38072e+06
124	FALSE	High	Master Protein	P13645	Keratin, type I cytoskeletal 10 OS=Homo sapiens GN=KRT10 PE=1 SV=6	0.003	5.11	2	4.266	5.30822	2	3	2	1	584	58.8	5.21	Not Found	Not Found	Not Found	Not Found	Not Found	Not Found	Not Found	Not Found	Not Found	Not Found	Not Found	Not Found	High	Not Found	Not Found	High					5.12736e+07
156	FALSE	High	Master Protein	P27144	Adenylate kinase 4, mitochondrial OS=Homo sapiens GN=AK4 PE=1 SV=1	0.003	4.98	1	2.871	4.93274	1	2	1	1	223	25.3	8.4	High	Not Found	Not Found	Not Found	Not Found	Not Found	Not Found	Not Found	Not Found	Not Found	Not Found	Not Found	Not Found	Not Found	Not Found	Not Found		2.05317e+06
193	FALSE	High	Master Protein	P62888	60S ribosomal protein L30 OS=Homo sapiens GN=RPL30 PE=1 SV=2	0.003	4.96	1	1.931	10.4348	1	2	1	1	115	12.8	9.63	Not Found	Not Found	High	Not Found	Not Found	Not Found	Not Found	Not Found	Not Found	Not Found	Not Found	Not Found	Not Found	Not Found	Not Found	Not Found										5.03058e+07
215	FALSE	High	Master Protein	P04004	Vitronectin OS=Homo sapiens GN=VTN PE=1 SV=1	0.005	4.63	1	1.607	2.30126	1	2	1	1	478	54.3	5.8	Not Found	Not Found	Not Found	High	Not Found	Not Found	Not Found	Not Found	Not Found	Not Found	Not Found	High	Not Found	Not Found	Not Found	Not Found											1.79196e+06		1.70322e+07
219	FALSE	High	Master Protein	P15880	40S ribosomal protein S2 OS=Homo sapiens GN=RPS2 PE=1 SV=2	0.005	4.59	1	1.544	3.75427	1	2	1	1	293	31.3	10.24	High	Not Found	Not Found	Not Found	Not Found	Not Found	Not Found	Not Found	Not Found	Not Found	Not Found	Not Found	Not Found	Not Found	Not Found	Not Found		7.06086e+06
143	FALSE	High	Master Protein	P53618	Coatomer subunit beta OS=Homo sapiens GN=COPB1 PE=1 SV=3	0.003	4.52	2	3.25	1.46905	2	2	2	1	953	107.1	6.05	High	Not Found	Not Found	Not Found	Not Found	Not Found	Not Found	Not Found	Not Found	Not Found	Not Found	Not Found	Not Found	Not Found	Not Found	Not Found		6.89139e+06
194	FALSE	High	Master Protein	P30084	Enoyl-CoA hydratase, mitochondrial OS=Homo sapiens GN=ECHS1 PE=1 SV=4	0.003	4.49	1	1.915	4.13793	1	2	1	1	290	31.4	8.07	High	Not Found	Not Found	Not Found	Not Found	Not Found	Not Found	Not Found	Not Found	Not Found	Not Found	Not Found	Not Found	Not Found	Not Found	Not Found
177	FALSE	High	Master Protein	Q04837	Single-stranded DNA-binding protein, mitochondrial OS=Homo sapiens GN=SSBP1 PE=1 SV=1	0.003	4.36	1	2.387	12.8378	1	2	1	1	148	17.2	9.6	High	Not Found	High	Not Found	Not Found	Not Found	Not Found	Not Found	Not Found	Not Found	Not Found	Not Found	Not Found	Not Found	Not Found	Not Found		1.57068e+07								5.44276e+07
97	FALSE	High	Master Protein	P20231	Tryptase beta-2 OS=Homo sapiens GN=TPSB2 PE=1 SV=2	0	4.35	4	7.189	12.7273	4	5	4	1	275	30.5	7.11	Not Found	Not Found	High	Not Found	Not Found	Not Found	Not Found	Not Found	Not Found	Not Found	Not Found	Not Found	Not Found	Not Found	Not Found	Not Found										8.95269e+07
277	FALSE	Medium	Master Protein	P61353	60S ribosomal protein L27 OS=Homo sapiens GN=RPL27 PE=1 SV=2	0.034	4.3	1	1.016	6.61765	1	2	1	1	136	15.8	10.56	Not Found	Not Found	High	Not Found	Not Found	Not Found	Not Found	Not Found	Not Found	Not Found	Not Found	Not Found	Not Found	Not Found	Not Found	Not Found										4.626e+07
116	FALSE	High	Master Protein	Q9ULC5	Long-chain-fatty-acid--CoA ligase 5 OS=Homo sapiens GN=ACSL5 PE=1 SV=1	0	4.22	2	5.151	3.22108	2	2	1	1	683	75.9	6.92	High	Not Found	Not Found	Not Found	Not Found	Not Found	Not Found	Not Found	Not Found	Not Found	Not Found	Not Found	Not Found	Not Found	Not Found	Not Found		5.70329e+06
140	FALSE	High	Master Protein	P61204	ADP-ribosylation factor 3 OS=Homo sapiens GN=ARF3 PE=1 SV=2	0.003	4.19	2	3.386	6.07735	2	2	2	1	181	20.6	7.43	High	Not Found	Not Found	Not Found	Not Found	Not Found	Not Found	Not Found	Not Found	Not Found	Not Found	Not Found	Not Found	Not Found	Not Found	Not Found		9.68869e+06
149	FALSE	High	Master Protein	Q9UBX5	Fibulin-5 OS=Homo sapiens GN=FBLN5 PE=1 SV=1	0.003	4.17	2	3.017	5.80357	2	2	2	1	448	50.1	4.73	High	Not Found	Not Found	Not Found	Not Found	Not Found	Not Found	Not Found	Not Found	Not Found	Not Found	Not Found	Not Found	Not Found	Not Found	Not Found		7.51521e+06
92	FALSE	High	Master Protein	Q14032	Bile acid-CoA:amino acid N-acyltransferase OS=Homo sapiens GN=BAAT PE=1 SV=1	0	4.16	3	7.463	5.74163	3	3	3	1	418	46.3	6.99	High	Not Found	Not Found	Not Found	Not Found	Not Found	Not Found	Not Found	Not Found	Not Found	Not Found	Not Found	Not Found	Not Found	Not Found	Not Found		6.14571e+06
133	FALSE	High	Master Protein	P06748	Nucleophosmin OS=Homo sapiens GN=NPM1 PE=1 SV=2	0.003	4.1	1	3.646	5.10204	1	2	1	1	294	32.6	4.78	High	Not Found	Not Found	Not Found	Not Found	Not Found	Not Found	Not Found	Not Found	Not Found	Not Found	Not Found	Not Found	Not Found	Not Found	Not Found		1.62798e+07
137	FALSE	High	Master Protein	P00439	Phenylalanine-4-hydroxylase OS=Homo sapiens GN=PAH PE=1 SV=1	0.003	4.06	3	3.532	7.74336	3	3	3	1	452	51.8	6.6	High	High	Not Found	Not Found	Not Found	Not Found	Not Found	Not Found	Not Found	Not Found	Not Found	Not Found	Not Found	Not Found	Not Found	Not Found		1.88718e+06					1.21492e+07
203	FALSE	High	Master Protein	Q13554	Calcium/calmodulin-dependent protein kinase type II subunit beta OS=Homo sapiens GN=CAMK2B PE=1 SV=3	0.005	4.02	1	1.746	2.25225	1	2	1	1	666	72.6	7.27	High	Not Found	Not Found	Not Found	Not Found	Not Found	Not Found	Not Found	Not Found	Not Found	Not Found	Not Found	Not Found	Not Found	Not Found	Not Found		1.36832e+06
189	FALSE	High	Master Protein	P63244	Receptor of activated protein C kinase 1 OS=Homo sapiens GN=RACK1 PE=1 SV=3	0.003	3.99	1	2.012	3.47003	1	3	1	1	317	35.1	7.69	High	Not Found	Not Found	Not Found	Not Found	Not Found	Not Found	Not Found	Not Found	Not Found	Not Found	Not Found	Not Found	Not Found	Not Found	Not Found		4.43643e+06
169	FALSE	High	Master Protein	Q6IB77	Glycine N-acyltransferase OS=Homo sapiens GN=GLYAT PE=1 SV=3	0.003	3.91	1	2.505	3.04054	1	2	1	1	296	33.9	8.16	High	Not Found	Not Found	Not Found	Not Found	Not Found	Not Found	Not Found	Not Found	Not Found	Not Found	Not Found	Not Found	Not Found	Not Found	Not Found		1.30968e+06
157	FALSE	High	Master Protein	P24752	Acetyl-CoA acetyltransferase, mitochondrial OS=Homo sapiens GN=ACAT1 PE=1 SV=1	0.003	3.91	2	2.852	5.62061	2	2	2	1	427	45.2	8.85	High	Not Found	Not Found	Not Found	Not Found	Not Found	Not Found	Not Found	Not Found	Not Found	Not Found	Not Found	Not Found	Not Found	Not Found	Not Found
164	FALSE	High	Master Protein	P0C0L4	Complement C4-A OS=Homo sapiens GN=C4A PE=1 SV=2	0.003	3.9	2	2.708	1.26147	2	2	2	1	1744	192.7	7.08	High	Not Found	Not Found	Not Found	Not Found	Not Found	Not Found	Not Found	Not Found	Not Found	Not Found	Not Found	Not Found	Not Found	Not Found	Not Found		1.65011e+06
129	FALSE	High	Master Protein	P25067	Collagen alpha-2(VIII) chain OS=Homo sapiens GN=COL8A2 PE=1 SV=2	0.003	3.77	2	3.805	3.55619	2	4	2	1	703	67.2	8.98	Not Found	Not Found	Not Found	High	Not Found	Not Found	Not Found	Not Found	Not Found	Not Found	Not Found	High	Not Found	Not Found	Not Found	Not Found											4.41588e+07		5.61882e+07
135	FALSE	High	Master Protein	P22695	Cytochrome b-c1 complex subunit 2, mitochondrial OS=Homo sapiens GN=UQCRC2 PE=1 SV=3	0.003	3.76	2	3.591	2.64901	2	2	2	1	453	48.4	8.63	High	High	Not Found	Not Found	Not Found	Not Found	Not Found	Not Found	Not Found	Not Found	Not Found	Not Found	Not Found	Not Found	Not Found	Not Found		1.42956e+06					5.27386e+06
206	FALSE	High	Master Protein	P51571	Translocon-associated protein subunit delta OS=Homo sapiens GN=SSR4 PE=1 SV=1	0.005	3.68	1	1.703	5.78035	1	2	1	1	173	19	6.15	High	Not Found	Not Found	Not Found	Not Found	Not Found	Not Found	Not Found	Not Found	Not Found	Not Found	Not Found	Not Found	Not Found	Not Found	Not Found		4.56808e+06
162	FALSE	High	Master Protein	P00395	Cytochrome c oxidase subunit 1 OS=Homo sapiens GN=MT-CO1 PE=1 SV=1	0.003	3.63	2	2.749	5.65302	2	2	2	1	513	57	6.7	Not Found	Not Found	High	Not Found	Not Found	Not Found	Not Found	Not Found	Not Found	Not Found	Not Found	Not Found	Not Found	Not Found	Not Found	Not Found										5.44484e+07
209	FALSE	High	Master Protein	O95954	Formimidoyltransferase-cyclodeaminase OS=Homo sapiens GN=FTCD PE=1 SV=2	0.005	3.6	1	1.651	2.21811	1	2	1	1	541	58.9	5.74	Not Found	Not Found	High	Not Found	Not Found	Not Found	Not Found	Not Found	Not Found	Not Found	Not Found	Not Found	Not Found	Not Found	Not Found	Not Found										5.03452e+07
234	FALSE	High	Master Protein	O75110	Probable phospholipid-transporting ATPase IIA OS=Homo sapiens GN=ATP9A PE=1 SV=3	0.005	3.6	1	1.435	1.43266	1	2	1	1	1047	118.5	7.77	Not Found	Not Found	Not Found	Not Found	Not Found	Not Found	Not Found	Not Found	Not Found	Not Found	Not Found	High	Not Found	Not Found	Not Found	Not Found													3.02796e+08
150	FALSE	High	Master Protein	Q96IU4	Protein ABHD14B OS=Homo sapiens GN=ABHD14B PE=1 SV=1	0.003	3.39	1	2.993	5.71429	1	1	1	1	210	22.3	6.4	High	Not Found	Not Found	Not Found	Not Found	Not Found	Not Found	Not Found	Not Found	Not Found	Not Found	Not Found	Not Found	Not Found	Not Found	Not Found
197	FALSE	High	Master Protein	P08684	Cytochrome P450 3A4 OS=Homo sapiens GN=CYP3A4 PE=1 SV=4	0.003	3.12	1	1.811	2.7833	1	1	1	1	503	57.3	8.1	High	Not Found	Not Found	Not Found	Not Found	Not Found	Not Found	Not Found	Not Found	Not Found	Not Found	Not Found	Not Found	Not Found	Not Found	Not Found		8.78088e+06
146	FALSE	High	Master Protein	P30613	Pyruvate kinase PKLR OS=Homo sapiens GN=PKLR PE=1 SV=2	0.003	3.12	1	3.125	2.96167	1	1	1	1	574	61.8	7.74	Not Found	Not Found	High	Not Found	Not Found	Not Found	Not Found	Not Found	Not Found	Not Found	Not Found	Not Found	Not Found	Not Found	Not Found	Not Found										5.36685e+07
148	FALSE	High	Master Protein	Q14117	Dihydropyrimidinase OS=Homo sapiens GN=DPYS PE=1 SV=1	0.003	3.04	1	3.034	2.31214	1	1	1	1	519	56.6	7.27	High	Not Found	Not Found	Not Found	Not Found	Not Found	Not Found	Not Found	Not Found	Not Found	Not Found	Not Found	Not Found	Not Found	Not Found	Not Found		816716
153	FALSE	High	Master Protein	Q15084	Protein disulfide-isomerase A6 OS=Homo sapiens GN=PDIA6 PE=1 SV=1	0.003	3.03	1	2.924	3.18182	1	2	1	1	440	48.1	5.08	High	Not Found	Not Found	Not Found	Not Found	Not Found	Not Found	Not Found	Not Found	Not Found	Not Found	Not Found	Not Found	Not Found	Not Found	Not Found		3.02923e+06
236	FALSE	High	Master Protein	P00738	Haptoglobin OS=Homo sapiens GN=HP PE=1 SV=1	0.005	2.68	1	1.423	3.44828	1	1	1	1	406	45.2	6.58	Not Found	High	Not Found	Not Found	Not Found	Not Found	Not Found	Not Found	Not Found	Not Found	Not Found	Not Found	Not Found	Not Found	Not Found	Not Found							1.59819e+07
237	FALSE	High	Master Protein	Q96BM9	ADP-ribosylation factor-like protein 8A OS=Homo sapiens GN=ARL8A PE=1 SV=1	0.005	2.64	1	1.373	6.98925	1	1	1	1	186	21.4	7.77	High	Not Found	Not Found	Not Found	Not Found	Not Found	Not Found	Not Found	Not Found	Not Found	Not Found	Not Found	Not Found	Not Found	Not Found	Not Found		2.53891e+06
170	FALSE	High	Master Protein	P49411	Elongation factor Tu, mitochondrial OS=Homo sapiens GN=TUFM PE=1 SV=2	0.003	2.53	1	2.501	3.09735	1	2	1	1	452	49.5	7.61	Not Found	High	Not Found	Not Found	Not Found	Not Found	Not Found	Not Found	Not Found	Not Found	Not Found	Not Found	Not Found	Not Found	Not Found	Not Found							1.37078e+07
179	FALSE	High	Master Protein	P39023	60S ribosomal protein L3 OS=Homo sapiens GN=RPL3 PE=1 SV=2	0.003	2.52	1	2.36	2.23325	1	1	1	1	403	46.1	10.18	High	Not Found	Not Found	Not Found	Not Found	Not Found	Not Found	Not Found	Not Found	Not Found	Not Found	Not Found	Not Found	Not Found	Not Found	Not Found		668980
183	FALSE	High	Master Protein	P40939	Trifunctional enzyme subunit alpha, mitochondrial OS=Homo sapiens GN=HADHA PE=1 SV=2	0.003	2.5	1	2.154	1.96592	1	1	1	1	763	82.9	9.04	High	Not Found	Not Found	Not Found	Not Found	Not Found	Not Found	Not Found	Not Found	Not Found	Not Found	Not Found	Not Found	Not Found	Not Found	Not Found		4.33771e+06
145	FALSE	High	Master Protein	P30038	Delta-1-pyrroline-5-carboxylate dehydrogenase, mitochondrial OS=Homo sapiens GN=ALDH4A1 PE=1 SV=3	0.003	2.46	2	3.127	4.08526	2	2	2	1	563	61.7	8.07	High	High	Not Found	Not Found	Not Found	Not Found	Not Found	Not Found	Not Found	Not Found	Not Found	Not Found	Not Found	Not Found	Not Found	Not Found		2818695					5.49979e+06
216	FALSE	High	Master Protein	Q9P0S9	Transmembrane protein 14C OS=Homo sapiens GN=TMEM14C PE=1 SV=1	0.005	2.46	1	1.607	25.8929	1	1	1	1	112	11.6	9.88	Not Found	Not Found	High	Not Found	Not Found	Not Found	Not Found	Not Found	Not Found	Not Found	Not Found	Not Found	Not Found	Not Found	Not Found	Not Found										7.50911e+07
266	FALSE	Medium	Master Protein	Q4VCS5	Angiomotin OS=Homo sapiens GN=AMOT PE=1 SV=1	0.014	2.45	1	1.19	1.93727	1	1	1	1	1084	118	7.64	High	Not Found	Not Found	Not Found	Not Found	Not Found	Not Found	Not Found	Not Found	Not Found	Not Found	Not Found	Not Found	Not Found	Not Found	Not Found		1.12447e+06
119	FALSE	High	Master Protein	O14880	Microsomal glutathione S-transferase 3 OS=Homo sapiens GN=MGST3 PE=1 SV=1	0	2.43	2	4.741	16.4474	2	3	2	1	152	16.5	9.38	Not Found	Not Found	High	Not Found	Not Found	Not Found	Not Found	Not Found	Not Found	Not Found	Not Found	Not Found	Not Found	Not Found	Not Found	Not Found										7.19475e+07
257	FALSE	Medium	Master Protein	P07237	Protein disulfide-isomerase OS=Homo sapiens GN=P4HB PE=1 SV=3	0.012	2.42	1	1.229	2.3622	1	1	1	1	508	57.1	4.87	High	Not Found	Not Found	Not Found	Not Found	Not Found	Not Found	Not Found	Not Found	Not Found	Not Found	Not Found	Not Found	Not Found	Not Found	Not Found		1.41948e+07
126	FALSE	High	Master Protein	P14649	Myosin light chain 6B OS=Homo sapiens GN=MYL6B PE=1 SV=1	0.003	2.41	1	4.074	6.25	1	1	1	1	208	22.8	5.73	High	Not Found	Not Found	Not Found	Not Found	Not Found	Not Found	Not Found	Not Found	Not Found	Not Found	Not Found	Not Found	Not Found	Not Found	Not Found		1.04618e+06
225	FALSE	High	Master Protein	Q9NY33	Dipeptidyl peptidase 3 OS=Homo sapiens GN=DPP3 PE=1 SV=2	0.005	2.4	1	1.504	1.62822	1	1	1	1	737	82.5	5.1	High	Not Found	Not Found	Not Found	Not Found	Not Found	Not Found	Not Found	Not Found	Not Found	Not Found	Not Found	Not Found	Not Found	Not Found	Not Found		2.36624e+06
199	FALSE	High	Master Protein	O95154	Aflatoxin B1 aldehyde reductase member 3 OS=Homo sapiens GN=AKR7A3 PE=1 SV=2	0.005	2.39	1	1.758	3.32326	1	1	1	1	331	37.2	7.15	High	Not Found	Not Found	Not Found	Not Found	Not Found	Not Found	Not Found	Not Found	Not Found	Not Found	Not Found	Not Found	Not Found	Not Found	Not Found		678422
121	FALSE	High	Master Protein	P10620	Microsomal glutathione S-transferase 1 OS=Homo sapiens GN=MGST1 PE=1 SV=1	0.003	2.37	4	4.407	29.0323	4	5	4	1	155	17.6	9.39	Not Found	Not Found	High	Not Found	Not Found	High	Not Found	Not Found	Not Found	Not Found	Not Found	Not Found	Not Found	Not Found	Not Found	Not Found						1.77928e+06				7.50323e+07
255	FALSE	Medium	Master Protein	P08574	Cytochrome c1, heme protein, mitochondrial OS=Homo sapiens GN=CYC1 PE=1 SV=3	0.012	2.36	1	1.235	3.69231	1	1	1	1	325	35.4	9	High	Not Found	Not Found	Not Found	Not Found	Not Found	Not Found	Not Found	Not Found	Not Found	Not Found	Not Found	Not Found	Not Found	Not Found	Not Found
181	FALSE	High	Master Protein	P39060	Collagen alpha-1(XVIII) chain OS=Homo sapiens GN=COL18A1 PE=1 SV=5	0.003	2.34	1	2.184	0.741163	1	1	1	1	1754	178.1	6.01	High	Not Found	Not Found	Not Found	Not Found	Not Found	Not Found	Not Found	Not Found	Not Found	Not Found	Not Found	Not Found	Not Found	Not Found	Not Found
246	FALSE	High	Master Protein	O14521	Succinate dehydrogenase [ubiquinone] cytochrome b small subunit, mitochondrial OS=Homo sapiens GN=SDHD PE=1 SV=1	0.007	2.34	1	1.291	8.80503	1	1	1	1	159	17	8.63	Not Found	Not Found	High	Not Found	Not Found	Not Found	Not Found	Not Found	Not Found	Not Found	Not Found	Not Found	Not Found	Not Found	Not Found	Not Found										6.47611e+07
178	FALSE	High	Master Protein	P34897	Serine hydroxymethyltransferase, mitochondrial OS=Homo sapiens GN=SHMT2 PE=1 SV=3	0.003	2.31	1	2.361	2.77778	1	1	1	1	504	56	8.53	High	Not Found	Not Found	Not Found	Not Found	Not Found	Not Found	Not Found	Not Found	Not Found	Not Found	Not Found	Not Found	Not Found	Not Found	Not Found		1.68784e+06
228	FALSE	High	Master Protein	P02008	Hemoglobin subunit zeta OS=Homo sapiens GN=HBZ PE=1 SV=2	0.005	2.3	1	1.485	7.04225	1	1	1	1	142	15.6	8.21	Not Found	Not Found	High	Not Found	Not Found	Not Found	Not Found	Not Found	Not Found	Not Found	Not Found	Not Found	Not Found	Not Found	Not Found	Not Found										6.76621e+07
161	FALSE	High	Master Protein	Q16853	Membrane primary amine oxidase OS=Homo sapiens GN=AOC3 PE=1 SV=3	0.003	2.28	1	2.772	1.31062	1	1	1	1	763	84.6	6.52	High	Not Found	Not Found	Not Found	Not Found	Not Found	Not Found	Not Found	Not Found	Not Found	Not Found	Not Found	Not Found	Not Found	Not Found	Not Found
208	FALSE	High	Master Protein	A3KMH1	von Willebrand factor A domain-containing protein 8 OS=Homo sapiens GN=VWA8 PE=1 SV=2	0.005	2.27	1	1.665	0.629921	1	1	1	1	1905	214.7	7.4	High	Not Found	Not Found	Not Found	Not Found	Not Found	Not Found	Not Found	Not Found	Not Found	Not Found	Not Found	Not Found	Not Found	Not Found	Not Found		1.00856e+06
172	FALSE	High	Master Protein	Q7KZF4	Staphylococcal nuclease domain-containing protein 1 OS=Homo sapiens GN=SND1 PE=1 SV=1	0.003	2.27	1	2.458	1.20879	1	1	1	1	910	101.9	7.17	High	Not Found	Not Found	Not Found	Not Found	Not Found	Not Found	Not Found	Not Found	Not Found	Not Found	Not Found	Not Found	Not Found	Not Found	Not Found		1.95706e+06
229	FALSE	High	Master Protein	P03915	NADH-ubiquinone oxidoreductase chain 5 OS=Homo sapiens GN=MT-ND5 PE=1 SV=2	0.005	2.24	1	1.484	3.15091	1	1	1	1	603	67	9.03	Not Found	Not Found	High	Not Found	Not Found	Not Found	Not Found	Not Found	Not Found	Not Found	Not Found	Not Found	Not Found	Not Found	Not Found	Not Found										4.35982e+07
211	FALSE	High	Master Protein	P48723	Heat shock 70 kDa protein 13 OS=Homo sapiens GN=HSPA13 PE=1 SV=1	0.005	2.22	1	1.613	5.09554	1	1	1	1	471	51.9	5.76	High	Not Found	Not Found	Not Found	Not Found	Not Found	Not Found	Not Found	Not Found	Not Found	Not Found	Not Found	Not Found	Not Found	Not Found	Not Found		2.8352e+06
275	FALSE	Medium	Master Protein	P09110	3-ketoacyl-CoA thiolase, peroxisomal OS=Homo sapiens GN=ACAA1 PE=1 SV=2	0.027	2.22	1	1.093	2.35849	1	1	1	1	424	44.3	8.44	Not Found	High	Not Found	Not Found	Not Found	Not Found	Not Found	Not Found	Not Found	Not Found	Not Found	Not Found	Not Found	Not Found	Not Found	Not Found							1.2007e+07
212	FALSE	High	Master Protein	P30101	Protein disulfide-isomerase A3 OS=Homo sapiens GN=PDIA3 PE=1 SV=4	0.005	2.22	1	1.612	2.37624	1	1	1	1	505	56.7	6.35	Not Found	High	Not Found	Not Found	Not Found	Not Found	Not Found	Not Found	Not Found	Not Found	Not Found	Not Found	Not Found	Not Found	Not Found	Not Found							36564821
154	FALSE	High	Master Protein	P05062	Fructose-bisphosphate aldolase B OS=Homo sapiens GN=ALDOB PE=1 SV=2	0.003	2.21	1	2.904	3.02198	1	1	1	1	364	39.4	7.87	High	Not Found	Not Found	Not Found	Not Found	Not Found	Not Found	Not Found	Not Found	Not Found	Not Found	Not Found	Not Found	Not Found	Not Found	Not Found
268	FALSE	Medium	Master Protein	Q9H8H3	Methyltransferase-like protein 7A OS=Homo sapiens GN=METTL7A PE=1 SV=1	0.023	2.2	1	1.16	3.68852	1	1	1	1	244	28.3	8.38	Not Found	High	Not Found	Not Found	Not Found	Not Found	Not Found	Not Found	Not Found	Not Found	Not Found	Not Found	Not Found	Not Found	Not Found	Not Found							54578182
163	FALSE	High	Master Protein	P25705	ATP synthase subunit alpha, mitochondrial OS=Homo sapiens GN=ATP5A1 PE=1 SV=1	0.003	2.19	1	2.73	2.89331	1	1	1	1	553	59.7	9.13	High	Not Found	Not Found	Not Found	Not Found	Not Found	Not Found	Not Found	Not Found	Not Found	Not Found	Not Found	Not Found	Not Found	Not Found	Not Found		1.14048e+06
202	FALSE	High	Master Protein	O43707	Alpha-actinin-4 OS=Homo sapiens GN=ACTN4 PE=1 SV=2	0.005	2.14	1	1.746	0.878156	1	1	1	1	911	104.8	5.44	High	Not Found	Not Found	Not Found	Not Found	Not Found	Not Found	Not Found	Not Found	Not Found	Not Found	Not Found	Not Found	Not Found	Not Found	Not Found
114	FALSE	High	Master Protein	Q9BZP6	Acidic mammalian chitinase OS=Homo sapiens GN=CHIA PE=1 SV=1	0	2.09	3	5.572	5.67227	3	6	3	1	476	52.2	5.85	Not Found	Not Found	Not Found	Not Found	Not Found	Not Found	Not Found	Not Found	High	Not Found	Not Found	High	High	High	Not Found	Not Found				1.58675e+07	1.71432e+07				2.26919e+07				16540394
205	FALSE	High	Master Protein	Q9UBQ7	Glyoxylate reductase/hydroxypyruvate reductase OS=Homo sapiens GN=GRHPR PE=1 SV=1	0.005	2.03	1	1.705	4.26829	1	1	1	1	328	35.6	7.39	Not Found	Not Found	High	Not Found	Not Found	Not Found	Not Found	Not Found	Not Found	Not Found	Not Found	Not Found	Not Found	Not Found	Not Found	Not Found										1.99678e+07
222	FALSE	High	Master Protein	O14773	Tripeptidyl-peptidase 1 OS=Homo sapiens GN=TPP1 PE=1 SV=2	0.005	2	1	1.518	1.95382	1	1	1	1	563	61.2	6.48	Not Found	Not Found	High	Not Found	Not Found	Not Found	Not Found	Not Found	Not Found	Not Found	Not Found	Not Found	Not Found	Not Found	Not Found	Not Found										3.07423e+07
223	FALSE	High	Master Protein	P50914	60S ribosomal protein L14 OS=Homo sapiens GN=RPL14 PE=1 SV=4	0.005	1.99	1	1.517	4.65116	1	1	1	1	215	23.4	10.93	High	Not Found	Not Found	Not Found	Not Found	Not Found	Not Found	Not Found	Not Found	Not Found	Not Found	Not Found	Not Found	Not Found	Not Found	Not Found		4.09106e+06
213	FALSE	High	Master Protein	P23141	Liver carboxylesterase 1 OS=Homo sapiens GN=CES1 PE=1 SV=2	0.005	1.99	1	1.612	2.29277	1	2	1	1	567	62.5	6.6	High	Not Found	Not Found	Not Found	Not Found	Not Found	Not Found	Not Found	Not Found	Not Found	Not Found	Not Found	Not Found	Not Found	Not Found	Not Found		9.22891e+06
142	FALSE	High	Master Protein	O15230	Laminin subunit alpha-5 OS=Homo sapiens GN=LAMA5 PE=1 SV=8	0.003	1.97	1	3.27	0.270636	1	1	1	1	3695	399.5	7.02	High	Not Found	Not Found	Not Found	Not Found	Not Found	Not Found	Not Found	Not Found	Not Found	Not Found	Not Found	Not Found	Not Found	Not Found	Not Found		1.41178e+06
134	FALSE	High	Master Protein	P19338	Nucleolin OS=Homo sapiens GN=NCL PE=1 SV=3	0.003	1.96	2	3.622	2.39437	2	2	2	1	710	76.6	4.7	High	Not Found	Not Found	Not Found	Not Found	Not Found	Not Found	Not Found	Not Found	Not Found	Not Found	Not Found	Not Found	Not Found	Not Found	Not Found		6.33239e+06
131	FALSE	High	Master Protein	P30048	Thioredoxin-dependent peroxide reductase, mitochondrial OS=Homo sapiens GN=PRDX3 PE=1 SV=3	0.003	1.96	2	3.671	7.8125	2	2	2	1	256	27.7	7.78	High	Not Found	Not Found	Not Found	Not Found	Not Found	Not Found	Not Found	Not Found	Not Found	Not Found	Not Found	Not Found	Not Found	Not Found	Not Found		2.90117e+06
151	FALSE	High	Master Protein	P08311	Cathepsin G OS=Homo sapiens GN=CTSG PE=1 SV=2	0.003	1.93	2	2.977	8.62745	2	2	2	1	255	28.8	11.19	High	Not Found	High	Not Found	Not Found	Not Found	Not Found	Not Found	Not Found	Not Found	Not Found	Not Found	Not Found	Not Found	Not Found	Not Found		779143								1.82028e+07
168	FALSE	High	Master Protein	P46977	Dolichyl-diphosphooligosaccharide--protein glycosyltransferase subunit STT3A OS=Homo sapiens GN=STT3A PE=1 SV=2	0.003	1.91	2	2.56	3.40426	2	2	2	1	705	80.5	8.07	Not Found	Not Found	High	Not Found	Not Found	High	Not Found	Not Found	Not Found	Not Found	Not Found	Not Found	Not Found	Not Found	Not Found	Not Found						1.2123e+06				1.07692e+08
188	FALSE	High	Master Protein	P04406	Glyceraldehyde-3-phosphate dehydrogenase OS=Homo sapiens GN=GAPDH PE=1 SV=3	0.003	1.91	1	2.068	2.38806	1	1	1	1	335	36	8.46	High	Not Found	Not Found	Not Found	Not Found	Not Found	Not Found	Not Found	Not Found	Not Found	Not Found	Not Found	Not Found	Not Found	Not Found	Not Found
185	FALSE	High	Master Protein	Q9Y4P3	Transducin beta-like protein 2 OS=Homo sapiens GN=TBL2 PE=1 SV=1	0.003	1.9	1	2.086	2.23714	1	2	1	1	447	49.8	9.44	High	Not Found	Not Found	Not Found	Not Found	Not Found	Not Found	Not Found	Not Found	Not Found	Not Found	Not Found	Not Found	Not Found	Not Found	Not Found		1.02495e+06
270	FALSE	Medium	Master Protein	Q15465	Sonic hedgehog protein OS=Homo sapiens GN=SHH PE=1 SV=1	0.023	1.9	1	1.139	3.24675	1	1	1	1	462	49.6	7.99	Not Found	Not Found	Not Found	Not Found	Not Found	Not Found	Not Found	Not Found	Not Found	High	Not Found	Not Found	Not Found	Not Found	Not Found	Not Found								6.16835e+07
171	FALSE	High	Master Protein	P55084	Trifunctional enzyme subunit beta, mitochondrial OS=Homo sapiens GN=HADHB PE=1 SV=3	0.003	1.89	1	2.491	2.53165	1	2	1	1	474	51.3	9.41	High	Not Found	Not Found	Not Found	Not Found	Not Found	Not Found	Not Found	Not Found	Not Found	Not Found	Not Found	Not Found	Not Found	Not Found	Not Found		1.4224e+06
195	FALSE	High	Master Protein	Q53FZ2	Acyl-coenzyme A synthetase ACSM3, mitochondrial OS=Homo sapiens GN=ACSM3 PE=1 SV=2	0.003	1.87	1	1.819	1.87713	1	1	1	1	586	66.1	9.04	High	Not Found	Not Found	Not Found	Not Found	Not Found	Not Found	Not Found	Not Found	Not Found	Not Found	Not Found	Not Found	Not Found	Not Found	Not Found		1.07183e+07
120	FALSE	High	Master Protein	P45954	Short/branched chain specific acyl-CoA dehydrogenase, mitochondrial OS=Homo sapiens GN=ACADSB PE=1 SV=1	0	1.86	2	4.454	2.77778	2	2	2	1	432	47.5	6.99	High	Not Found	Not Found	Not Found	Not Found	Not Found	Not Found	Not Found	Not Found	Not Found	Not Found	Not Found	Not Found	Not Found	Not Found	Not Found		3.15764e+06
217	FALSE	High	Master Protein	P00403	Cytochrome c oxidase subunit 2 OS=Homo sapiens GN=MT-CO2 PE=1 SV=1	0.005	1.85	1	1.561	3.52423	1	1	1	1	227	25.5	4.82	High	Not Found	Not Found	Not Found	Not Found	Not Found	Not Found	Not Found	Not Found	Not Found	Not Found	Not Found	Not Found	Not Found	Not Found	Not Found		1.01755e+06
214	FALSE	High	Master Protein	Q06278	Aldehyde oxidase OS=Homo sapiens GN=AOX1 PE=1 SV=2	0.005	1.83	1	1.608	0.747384	1	2	1	1	1338	147.8	7.17	Not Found	High	Not Found	Not Found	Not Found	Not Found	Not Found	Not Found	Not Found	Not Found	Not Found	Not Found	Not Found	Not Found	Not Found	Not Found							1.46503e+07
289	FALSE	Medium	Master Protein	P01100	Proto-oncogene c-Fos OS=Homo sapiens GN=FOS PE=1 SV=1	0.035	1.83	1	0.725	3.42105	1	1	1	1	380	40.7	4.87	Not Found	Not Found	Not Found	Not Found	Not Found	Not Found	Not Found	Not Found	Not Found	Not Found	Not Found	Not Found	Not Found	Not Found	High	Not Found																4.919e+07
265	FALSE	Medium	Master Protein	Q9BSE5	Agmatinase, mitochondrial OS=Homo sapiens GN=AGMAT PE=1 SV=2	0.014	1.81	1	1.196	3.125	1	1	1	1	352	37.6	7.59	Not Found	High	Not Found	Not Found	Not Found	Not Found	Not Found	Not Found	Not Found	Not Found	Not Found	Not Found	Not Found	Not Found	Not Found	Not Found							34190908
291	FALSE	Medium	Master Protein	P08235	Mineralocorticoid receptor OS=Homo sapiens GN=NR3C2 PE=1 SV=1	0.035	1.81	1	0.573	0.711382	1	1	1	1	984	107	7.39	Not Found	Not Found	Not Found	Not Found	Not Found	Not Found	Not Found	Not Found	Not Found	Not Found	Not Found	Not Found	Not Found	Not Found	High	Not Found																1.04534e+08
186	FALSE	High	Master Protein	P51570	Galactokinase OS=Homo sapiens GN=GALK1 PE=1 SV=1	0.003	1.8	1	2.077	4.08163	1	1	1	1	392	42.2	6.46	Not Found	High	Not Found	Not Found	Not Found	Not Found	Not Found	Not Found	Not Found	Not Found	Not Found	Not Found	Not Found	Not Found	Not Found	Not Found							2.25734e+07
127	FALSE	High	Master Protein	P10632	Cytochrome P450 2C8 OS=Homo sapiens GN=CYP2C8 PE=1 SV=2	0.003	1.78	2	3.958	2.2449	2	2	2	1	490	55.8	8.5	High	Not Found	Not Found	Not Found	Not Found	Not Found	Not Found	Not Found	Not Found	Not Found	Not Found	Not Found	Not Found	Not Found	Not Found	Not Found		1.34026e+06
175	FALSE	High	Master Protein	P00505	Aspartate aminotransferase, mitochondrial OS=Homo sapiens GN=GOT2 PE=1 SV=3	0.003	1.78	1	2.406	3.25581	1	1	1	1	430	47.5	9.01	Not Found	Not Found	High	Not Found	Not Found	Not Found	Not Found	Not Found	Not Found	Not Found	Not Found	Not Found	Not Found	Not Found	Not Found	Not Found										1.29526e+07
261	FALSE	Medium	Master Protein	O75830	Serpin I2 OS=Homo sapiens GN=SERPINI2 PE=1 SV=1	0.014	1.76	1	1.204	1.97531	1	1	1	1	405	46.1	5.16	High	Not Found	Not Found	Not Found	Not Found	Not Found	Not Found	Not Found	Not Found	Not Found	Not Found	Not Found	Not Found	Not Found	Not Found	Not Found		1.68577e+06
253	FALSE	Medium	Master Protein	P62306	Small nuclear ribonucleoprotein F OS=Homo sapiens GN=SNRPF PE=1 SV=1	0.012	1.75	1	1.255	10.4651	1	1	1	1	86	9.7	4.67	High	Not Found	Not Found	Not Found	Not Found	Not Found	Not Found	Not Found	Not Found	Not Found	Not Found	Not Found	Not Found	Not Found	Not Found	Not Found		2.2977e+06
200	FALSE	High	Master Protein	P0CG22	Putative dehydrogenase/reductase SDR family member 4-like 1 OS=Homo sapiens GN=DHRS4L1 PE=5 SV=1	0.005	1.75	1	1.757	3.20285	1	1	1	1	281	30.6	9.77	High	Not Found	Not Found	Not Found	Not Found	Not Found	Not Found	Not Found	Not Found	Not Found	Not Found	Not Found	Not Found	Not Found	Not Found	Not Found		1.06039e+06
187	FALSE	High	Master Protein	Q14686	Nuclear receptor coactivator 6 OS=Homo sapiens GN=NCOA6 PE=1 SV=3	0.003	1.75	1	2.07	0.484731	1	1	1	1	2063	219	9.36	Not Found	Not Found	Not Found	Not Found	Not Found	Not Found	Not Found	Not Found	Not Found	Not Found	High	Not Found	Not Found	Not Found	Not Found	Not Found												1.17825e+08
230	FALSE	High	Master Protein	P62906	60S ribosomal protein L10a OS=Homo sapiens GN=RPL10A PE=1 SV=2	0.005	1.72	1	1.474	3.68664	1	1	1	1	217	24.8	9.94	High	Not Found	Not Found	Not Found	Not Found	Not Found	Not Found	Not Found	Not Found	Not Found	Not Found	Not Found	Not Found	Not Found	Not Found	Not Found		385319
273	FALSE	Medium	Master Protein	P07099	Epoxide hydrolase 1 OS=Homo sapiens GN=EPHX1 PE=1 SV=1	0.025	1.72	1	1.117	2.85714	1	1	1	1	455	52.9	7.25	Not Found	Not Found	High	Not Found	Not Found	Not Found	Not Found	Not Found	Not Found	Not Found	Not Found	Not Found	Not Found	Not Found	Not Found	Not Found										6.81102e+07
244	FALSE	High	Master Protein	P62913	60S ribosomal protein L11 OS=Homo sapiens GN=RPL11 PE=1 SV=2	0.005	1.7	1	1.295	7.86517	1	1	1	1	178	20.2	9.6	High	Not Found	Not Found	Not Found	Not Found	Not Found	Not Found	Not Found	Not Found	Not Found	Not Found	Not Found	Not Found	Not Found	Not Found	Not Found		3.93171e+06
221	FALSE	High	Master Protein	P52294	Importin subunit alpha-5 OS=Homo sapiens GN=KPNA1 PE=1 SV=3	0.005	1.68	1	1.522	1.85874	1	1	1	1	538	60.2	5.01	High	Not Found	Not Found	Not Found	Not Found	Not Found	Not Found	Not Found	Not Found	Not Found	Not Found	Not Found	Not Found	Not Found	Not Found	Not Found		1.62647e+07
165	FALSE	High	Master Protein	P06133	UDP-glucuronosyltransferase 2B4 OS=Homo sapiens GN=UGT2B4 PE=1 SV=2	0.003	1.68	2	2.688	4.16667	2	2	1	1	528	60.5	8.51	Not Found	Not Found	High	Not Found	Not Found	Not Found	Not Found	Not Found	Not Found	Not Found	Not Found	Not Found	Not Found	Not Found	Not Found	Not Found										1.08629e+07
191	FALSE	High	Master Protein	O75891	Cytosolic 10-formyltetrahydrofolate dehydrogenase OS=Homo sapiens GN=ALDH1L1 PE=1 SV=2	0.003	1.65	1	2.001	1.55211	1	1	1	1	902	98.8	5.94	High	Not Found	Not Found	Not Found	Not Found	Not Found	Not Found	Not Found	Not Found	Not Found	Not Found	Not Found	Not Found	Not Found	Not Found	Not Found		4.47325e+06
245	FALSE	High	Master Protein	P36776	Lon protease homolog, mitochondrial OS=Homo sapiens GN=LONP1 PE=1 SV=2	0.005	1.63	1	1.295	0.729927	1	1	1	1	959	106.4	6.39	High	Not Found	Not Found	Not Found	Not Found	Not Found	Not Found	Not Found	Not Found	Not Found	Not Found	Not Found	Not Found	Not Found	Not Found	Not Found
201	FALSE	High	Master Protein	Q14240	Eukaryotic initiation factor 4A-II OS=Homo sapiens GN=EIF4A2 PE=1 SV=2	0.005	1.62	1	1.75	1.9656	1	1	1	1	407	46.4	5.48	High	Not Found	Not Found	Not Found	Not Found	Not Found	Not Found	Not Found	Not Found	Not Found	Not Found	Not Found	Not Found	Not Found	Not Found	Not Found		1.63613e+06
248	FALSE	High	Master Protein	Q8NA47	Coiled-coil domain-containing protein 63 OS=Homo sapiens GN=CCDC63 PE=2 SV=1	0.01	1.61	1	1.281	1.24334	1	1	1	1	563	66.2	9.06	High	Not Found	Not Found	Not Found	Not Found	Not Found	Not Found	Not Found	Not Found	Not Found	Not Found	Not Found	Not Found	Not Found	Not Found	Not Found		1.30749e+06
240	FALSE	High	Master Protein	P07339	Cathepsin D OS=Homo sapiens GN=CTSD PE=1 SV=1	0.005	1.61	1	1.327	1.45631	1	5	1	1	412	44.5	6.54	Not Found	Not Found	Not Found	Not Found	Not Found	Not Found	Not Found	Not Found	Not Found	Not Found	Not Found	Not Found	Not Found	High	High	Not Found									3.17151e+07							2.27496e+07
259	FALSE	Medium	Master Protein	Q6NSI3	Protein FAM53A OS=Homo sapiens GN=FAM53A PE=1 SV=1	0.014	0	1	1.221	3.51759	1	1	1	1	398	42.6	8.91	Not Found	Not Found	Not Found	Not Found	High	Not Found	Not Found	Not Found	Not Found	Not Found	Not Found	Not Found	Not Found	Not Found	Not Found	Not Found			1.27468e+08
279	FALSE	Medium	Master Protein	P58107	Epiplakin OS=Homo sapiens GN=EPPK1 PE=1 SV=2	0.034	0	1	0.955	0.21611	1	2	1	1	5090	555.3	5.6	Not Found	High	Not Found	Not Found	Not Found	High	Not Found	Not Found	Not Found	Not Found	Not Found	Not Found	Not Found	Not Found	Not Found	Not Found						683404	1.99075e+07
290	FALSE	Medium	Master Protein	Q8WWK9	Cytoskeleton-associated protein 2 OS=Homo sapiens GN=CKAP2 PE=1 SV=1	0.035	0	1	0.658	3.22108	1	1	1	1	683	76.9	9.41	Not Found	Not Found	Not Found	Not Found	Not Found	High	Not Found	Not Found	Not Found	Not Found	Not Found	Not Found	Not Found	Not Found	Not Found	Not Found
288	FALSE	Medium	Master Protein	Q92887	Canalicular multispecific organic anion transporter 1 OS=Homo sapiens GN=ABCC2 PE=1 SV=3	0.035	0	1	0.728	1.61812	1	1	1	1	1545	174.1	8.32	Not Found	Not Found	Not Found	Not Found	Not Found	High	Not Found	Not Found	Not Found	Not Found	Not Found	Not Found	Not Found	Not Found	Not Found	Not Found
287	FALSE	Medium	Master Protein	Q5JVX7	Uncharacterized protein C1orf141 OS=Homo sapiens GN=C1orf141 PE=2 SV=1	0.035	0	1	0.731	3.25	1	1	1	1	400	46.1	9.69	Not Found	Not Found	Not Found	Not Found	Not Found	High	Not Found	Not Found	Not Found	Not Found	Not Found	Not Found	Not Found	Not Found	Not Found	Not Found						200707
284	FALSE	Medium	Master Protein	A8MVJ9	Putative histone PARylation factor 1-like OS=Homo sapiens PE=5 SV=1	0.035	0	1	0.824	4.03458	1	1	1	1	347	39.7	8.1	Not Found	Not Found	Not Found	Not Found	Not Found	High	Not Found	Not Found	Not Found	Not Found	Not Found	Not Found	Not Found	Not Found	Not Found	Not Found						3.28016e+06
256	FALSE	Medium	Master Protein	Q7Z3E1	TCDD-inducible poly [ADP-ribose] polymerase OS=Homo sapiens GN=TIPARP PE=2 SV=1	0.012	0	1	1.234	3.50076	1	1	1	1	657	76.2	6.65	Not Found	Not Found	Not Found	Not Found	Not Found	Not Found	High	Not Found	Not Found	Not Found	Not Found	Not Found	Not Found	Not Found	Not Found	Not Found														393309906
196	FALSE	High	Master Protein	P25940	Collagen alpha-3(V) chain OS=Homo sapiens GN=COL5A3 PE=1 SV=3	0.003	0	1	1.813	2.52149	1	1	1	1	1745	172	6.87	Not Found	Not Found	Not Found	Not Found	Not Found	Not Found	Not Found	High	Not Found	Not Found	Not Found	Not Found	Not Found	Not Found	Not Found	Not Found															1719576664
102	FALSE	High	Master Protein	Q9Y6B6	GTP-binding protein SAR1b OS=Homo sapiens GN=SAR1B PE=1 SV=1	0	0	4	6.807	23.2323	4	4	4	1	198	22.4	6.11	High	High	Not Found	Not Found	Not Found	Not Found	Not Found	Not Found	Not Found	Not Found	Not Found	Not Found	Not Found	Not Found	Not Found	Not Found		3.90251e+06					2.16986e+07
264	FALSE	Medium	Master Protein	P22059	Oxysterol-binding protein 1 OS=Homo sapiens GN=OSBP PE=1 SV=1	0.014	0	1	1.197	2.97398	1	1	1	1	807	89.4	7.3	High	Not Found	Not Found	Not Found	Not Found	Not Found	Not Found	Not Found	Not Found	Not Found	Not Found	Not Found	Not Found	Not Found	Not Found	Not Found		8.46156e+06
263	FALSE	Medium	Master Protein	P78527	DNA-dependent protein kinase catalytic subunit OS=Homo sapiens GN=PRKDC PE=1 SV=3	0.014	0	1	1.2	0.339147	1	1	1	1	4128	468.8	7.12	High	Not Found	Not Found	Not Found	Not Found	Not Found	Not Found	Not Found	Not Found	Not Found	Not Found	Not Found	Not Found	Not Found	Not Found	Not Found		936374
260	FALSE	Medium	Master Protein	P80404	4-aminobutyrate aminotransferase, mitochondrial OS=Homo sapiens GN=ABAT PE=1 SV=3	0.014	0	1	1.218	2.2	1	1	1	1	500	56.4	7.96	High	Not Found	Not Found	Not Found	Not Found	Not Found	Not Found	Not Found	Not Found	Not Found	Not Found	Not Found	Not Found	Not Found	Not Found	Not Found		787063
258	FALSE	Medium	Master Protein	P31943	Heterogeneous nuclear ribonucleoprotein H OS=Homo sapiens GN=HNRNPH1 PE=1 SV=4	0.012	0	1	1.226	3.78619	1	1	1	1	449	49.2	6.3	High	Not Found	Not Found	Not Found	Not Found	Not Found	Not Found	Not Found	Not Found	Not Found	Not Found	Not Found	Not Found	Not Found	Not Found	Not Found
254	FALSE	Medium	Master Protein	Q93100	Phosphorylase b kinase regulatory subunit beta OS=Homo sapiens GN=PHKB PE=1 SV=3	0.012	0	1	1.254	1.18939	1	1	1	1	1093	124.8	6.95	High	Not Found	Not Found	Not Found	Not Found	Not Found	Not Found	Not Found	Not Found	Not Found	Not Found	Not Found	Not Found	Not Found	Not Found	Not Found
251	FALSE	Medium	Master Protein	O75367	Core histone macro-H2A.1 OS=Homo sapiens GN=H2AFY PE=1 SV=4	0.012	0	1	1.259	4.30108	1	1	1	1	372	39.6	9.79	High	Not Found	Not Found	Not Found	Not Found	Not Found	Not Found	Not Found	Not Found	Not Found	Not Found	Not Found	Not Found	Not Found	Not Found	Not Found		937982
250	FALSE	Medium	Master Protein	P10155	60 kDa SS-A/Ro ribonucleoprotein OS=Homo sapiens GN=TROVE2 PE=1 SV=2	0.012	0	1	1.264	2.04461	1	1	1	1	538	60.6	8.03	High	Not Found	Not Found	Not Found	Not Found	Not Found	Not Found	Not Found	Not Found	Not Found	Not Found	Not Found	Not Found	Not Found	Not Found	Not Found
247	FALSE	High	Master Protein	P23284	Peptidyl-prolyl cis-trans isomerase B OS=Homo sapiens GN=PPIB PE=1 SV=2	0.007	0	1	1.288	5.09259	1	1	1	1	216	23.7	9.41	High	Not Found	Not Found	Not Found	Not Found	Not Found	Not Found	Not Found	Not Found	Not Found	Not Found	Not Found	Not Found	Not Found	Not Found	Not Found		2.96378e+06
243	FALSE	High	Master Protein	P27824	Calnexin OS=Homo sapiens GN=CANX PE=1 SV=2	0.005	0	1	1.306	1.35135	1	1	1	1	592	67.5	4.6	High	Not Found	Not Found	Not Found	Not Found	Not Found	Not Found	Not Found	Not Found	Not Found	Not Found	Not Found	Not Found	Not Found	Not Found	Not Found		7.639e+06
242	FALSE	High	Master Protein	P49748	Very long-chain specific acyl-CoA dehydrogenase, mitochondrial OS=Homo sapiens GN=ACADVL PE=1 SV=1	0.005	0	1	1.307	1.83206	1	1	1	1	655	70.3	8.75	High	Not Found	Not Found	Not Found	Not Found	Not Found	Not Found	Not Found	Not Found	Not Found	Not Found	Not Found	Not Found	Not Found	Not Found	Not Found		1.71235e+06
238	FALSE	High	Master Protein	Q03426	Mevalonate kinase OS=Homo sapiens GN=MVK PE=1 SV=1	0.005	0	1	1.344	3.28283	1	1	1	1	396	42.4	6.46	High	Not Found	Not Found	Not Found	Not Found	Not Found	Not Found	Not Found	Not Found	Not Found	Not Found	Not Found	Not Found	Not Found	Not Found	Not Found		1.23712e+07
235	FALSE	High	Master Protein	O00217	NADH dehydrogenase [ubiquinone] iron-sulfur protein 8, mitochondrial OS=Homo sapiens GN=NDUFS8 PE=1 SV=1	0.005	0	1	1.431	6.66667	1	1	1	1	210	23.7	6.34	High	Not Found	Not Found	Not Found	Not Found	Not Found	Not Found	Not Found	Not Found	Not Found	Not Found	Not Found	Not Found	Not Found	Not Found	Not Found		663500
233	FALSE	High	Master Protein	Q15293	Reticulocalbin-1 OS=Homo sapiens GN=RCN1 PE=1 SV=1	0.005	0	1	1.438	2.41692	1	1	1	1	331	38.9	5	High	Not Found	Not Found	Not Found	Not Found	Not Found	Not Found	Not Found	Not Found	Not Found	Not Found	Not Found	Not Found	Not Found	Not Found	Not Found		2.95114e+06
232	FALSE	High	Master Protein	Q02928	Cytochrome P450 4A11 OS=Homo sapiens GN=CYP4A11 PE=1 SV=1	0.005	0	1	1.451	3.08285	1	1	1	1	519	59.3	8.76	High	Not Found	Not Found	Not Found	Not Found	Not Found	Not Found	Not Found	Not Found	Not Found	Not Found	Not Found	Not Found	Not Found	Not Found	Not Found		3.07655e+06
231	FALSE	High	Master Protein	P31153	S-adenosylmethionine synthase isoform type-2 OS=Homo sapiens GN=MAT2A PE=1 SV=1	0.005	0	1	1.472	3.29114	1	1	1	1	395	43.6	6.48	High	Not Found	Not Found	Not Found	Not Found	Not Found	Not Found	Not Found	Not Found	Not Found	Not Found	Not Found	Not Found	Not Found	Not Found	Not Found
226	FALSE	High	Master Protein	P15311	Ezrin OS=Homo sapiens GN=EZR PE=1 SV=4	0.005	0	1	1.502	1.87713	1	1	1	1	586	69.4	6.27	High	Not Found	Not Found	Not Found	Not Found	Not Found	Not Found	Not Found	Not Found	Not Found	Not Found	Not Found	Not Found	Not Found	Not Found	Not Found
224	FALSE	High	Master Protein	O43143	Pre-mRNA-splicing factor ATP-dependent RNA helicase DHX15 OS=Homo sapiens GN=DHX15 PE=1 SV=2	0.005	0	1	1.514	1.00629	1	1	1	1	795	90.9	7.46	High	Not Found	Not Found	Not Found	Not Found	Not Found	Not Found	Not Found	Not Found	Not Found	Not Found	Not Found	Not Found	Not Found	Not Found	Not Found
220	FALSE	High	Master Protein	Q15165	Serum paraoxonase/arylesterase 2 OS=Homo sapiens GN=PON2 PE=1 SV=3	0.005	0	1	1.527	2.82486	1	1	1	1	354	39.4	5.6	High	Not Found	Not Found	Not Found	Not Found	Not Found	Not Found	Not Found	Not Found	Not Found	Not Found	Not Found	Not Found	Not Found	Not Found	Not Found		785973
218	FALSE	High	Master Protein	Q14697	Neutral alpha-glucosidase AB OS=Homo sapiens GN=GANAB PE=1 SV=3	0.005	0	1	1.552	1.16525	1	1	1	1	944	106.8	6.14	High	Not Found	Not Found	Not Found	Not Found	Not Found	Not Found	Not Found	Not Found	Not Found	Not Found	Not Found	Not Found	Not Found	Not Found	Not Found		2.13119e+06
210	FALSE	High	Master Protein	P54619	5'-AMP-activated protein kinase subunit gamma-1 OS=Homo sapiens GN=PRKAG1 PE=1 SV=1	0.005	0	1	1.638	2.71903	1	1	1	1	331	37.6	6.92	High	Not Found	Not Found	Not Found	Not Found	Not Found	Not Found	Not Found	Not Found	Not Found	Not Found	Not Found	Not Found	Not Found	Not Found	Not Found		3.37742e+06
207	FALSE	High	Master Protein	P16070	CD44 antigen OS=Homo sapiens GN=CD44 PE=1 SV=3	0.005	0	1	1.67	1.48248	1	1	1	1	742	81.5	5.33	High	Not Found	Not Found	Not Found	Not Found	Not Found	Not Found	Not Found	Not Found	Not Found	Not Found	Not Found	Not Found	Not Found	Not Found	Not Found		671904
204	FALSE	High	Master Protein	P78539	Sushi repeat-containing protein SRPX OS=Homo sapiens GN=SRPX PE=1 SV=1	0.005	0	1	1.708	2.15517	1	1	1	1	464	51.5	8.66	High	Not Found	Not Found	Not Found	Not Found	Not Found	Not Found	Not Found	Not Found	Not Found	Not Found	Not Found	Not Found	Not Found	Not Found	Not Found		533804
198	FALSE	High	Master Protein	Q13838	Spliceosome RNA helicase DDX39B OS=Homo sapiens GN=DDX39B PE=1 SV=1	0.003	0	1	1.802	2.57009	1	1	1	1	428	49	5.67	High	Not Found	Not Found	Not Found	Not Found	Not Found	Not Found	Not Found	Not Found	Not Found	Not Found	Not Found	Not Found	Not Found	Not Found	Not Found		466940
192	FALSE	High	Master Protein	P53621	Coatomer subunit alpha OS=Homo sapiens GN=COPA PE=1 SV=2	0.003	0	1	1.97	0.980392	1	1	1	1	1224	138.3	7.66	High	Not Found	Not Found	Not Found	Not Found	Not Found	Not Found	Not Found	Not Found	Not Found	Not Found	Not Found	Not Found	Not Found	Not Found	Not Found		339931
182	FALSE	High	Master Protein	P61313	60S ribosomal protein L15 OS=Homo sapiens GN=RPL15 PE=1 SV=2	0.003	0	1	2.179	4.90196	1	1	1	1	204	24.1	11.62	High	Not Found	Not Found	Not Found	Not Found	Not Found	Not Found	Not Found	Not Found	Not Found	Not Found	Not Found	Not Found	Not Found	Not Found	Not Found		616793
180	FALSE	High	Master Protein	P13639	Elongation factor 2 OS=Homo sapiens GN=EEF2 PE=1 SV=4	0.003	0	1	2.249	1.74825	1	1	1	1	858	95.3	6.83	High	Not Found	Not Found	Not Found	Not Found	Not Found	Not Found	Not Found	Not Found	Not Found	Not Found	Not Found	Not Found	Not Found	Not Found	Not Found		1.06465e+06
152	FALSE	High	Master Protein	Q9BY49	Peroxisomal trans-2-enoyl-CoA reductase OS=Homo sapiens GN=PECR PE=1 SV=2	0.003	0	2	2.935	3.30033	2	2	2	1	303	32.5	8.81	High	Not Found	Not Found	Not Found	Not Found	Not Found	Not Found	Not Found	Not Found	Not Found	Not Found	Not Found	Not Found	Not Found	Not Found	Not Found		1.79635e+06
147	FALSE	High	Master Protein	Q00839	Heterogeneous nuclear ribonucleoprotein U OS=Homo sapiens GN=HNRNPU PE=1 SV=6	0.003	0	2	3.088	1.81818	2	2	2	1	825	90.5	6	High	Not Found	Not Found	Not Found	Not Found	Not Found	Not Found	Not Found	Not Found	Not Found	Not Found	Not Found	Not Found	Not Found	Not Found	Not Found		1.43331e+06
136	FALSE	High	Master Protein	Q15063	Periostin OS=Homo sapiens GN=POSTN PE=1 SV=2	0.003	0	2	3.551	1.79426	2	2	2	1	836	93.3	7.53	High	Not Found	Not Found	Not Found	Not Found	Not Found	Not Found	Not Found	Not Found	Not Found	Not Found	Not Found	Not Found	Not Found	Not Found	Not Found		1.26699e+06
282	FALSE	Medium	Master Protein	P61978	Heterogeneous nuclear ribonucleoprotein K OS=Homo sapiens GN=HNRNPK PE=1 SV=1	0.034	0	1	0.926	2.59179	1	1	1	1	463	50.9	5.54	Not Found	High	Not Found	Not Found	Not Found	Not Found	Not Found	Not Found	Not Found	Not Found	Not Found	Not Found	Not Found	Not Found	Not Found	Not Found							9.30165e+06
267	FALSE	Medium	Master Protein	O94905	Erlin-2 OS=Homo sapiens GN=ERLIN2 PE=1 SV=1	0.023	0	1	1.169	2.65487	1	1	1	1	339	37.8	5.62	Not Found	High	Not Found	Not Found	Not Found	Not Found	Not Found	Not Found	Not Found	Not Found	Not Found	Not Found	Not Found	Not Found	Not Found	Not Found							1.18476e+07
227	FALSE	High	Master Protein	O75828	Carbonyl reductase [NADPH] 3 OS=Homo sapiens GN=CBR3 PE=1 SV=3	0.005	0	1	1.486	4.69314	1	2	1	1	277	30.8	6.18	Not Found	High	Not Found	Not Found	Not Found	Not Found	Not Found	Not Found	Not Found	Not Found	Not Found	Not Found	Not Found	Not Found	Not Found	Not Found							7.29411e+06
281	FALSE	Medium	Master Protein	P17538	Chymotrypsinogen B OS=Homo sapiens GN=CTRB1 PE=2 SV=2	0.034	0	1	0.932	6.46388	1	1	1	1	263	27.7	7.14	Not Found	Not Found	High	Not Found	Not Found	Not Found	Not Found	Not Found	Not Found	Not Found	Not Found	Not Found	Not Found	Not Found	Not Found	Not Found										7.0226e+07
278	FALSE	Medium	Master Protein	P17213	Bactericidal permeability-increasing protein OS=Homo sapiens GN=BPI PE=1 SV=4	0.034	0	1	0.97	4.10678	1	1	1	1	487	53.9	9.38	Not Found	Not Found	High	Not Found	Not Found	Not Found	Not Found	Not Found	Not Found	Not Found	Not Found	Not Found	Not Found	Not Found	Not Found	Not Found										65439449
271	FALSE	Medium	Master Protein	Q969E2	Secretory carrier-associated membrane protein 4 OS=Homo sapiens GN=SCAMP4 PE=1 SV=1	0.025	0	1	1.124	3.93013	1	1	1	1	229	25.7	8.82	Not Found	Not Found	High	Not Found	Not Found	Not Found	Not Found	Not Found	Not Found	Not Found	Not Found	Not Found	Not Found	Not Found	Not Found	Not Found										6.3144e+07
269	FALSE	Medium	Master Protein	Q9NRP0	Oligosaccharyltransferase complex subunit OSTC OS=Homo sapiens GN=OSTC PE=1 SV=1	0.023	0	1	1.158	8.72483	1	1	1	1	149	16.8	9.13	Not Found	Not Found	High	Not Found	Not Found	Not Found	Not Found	Not Found	Not Found	Not Found	Not Found	Not Found	Not Found	Not Found	Not Found	Not Found										1.64325e+07
174	FALSE	High	Master Protein	Q6NVY1	3-hydroxyisobutyryl-CoA hydrolase, mitochondrial OS=Homo sapiens GN=HIBCH PE=1 SV=2	0.003	0	1	2.419	2.84974	1	1	1	1	386	43.5	8.19	Not Found	Not Found	High	Not Found	Not Found	Not Found	Not Found	Not Found	Not Found	Not Found	Not Found	Not Found	Not Found	Not Found	Not Found	Not Found
262	FALSE	Medium	Master Protein	Q9BVI4	Nucleolar complex protein 4 homolog OS=Homo sapiens GN=NOC4L PE=1 SV=1	0.014	0	1	1.2	1.55039	1	6	1	1	516	58.4	7.49	Not Found	Not Found	Not Found	High	Not Found	Not Found	Not Found	Not Found	Not Found	Not Found	Not Found	Not Found	Not Found	High	High	High									3.39351e+07		1.85149e+08					7.49221e+07
252	FALSE	Medium	Master Protein	O75369	Filamin-B OS=Homo sapiens GN=FLNB PE=1 SV=2	0.012	0	1	1.255	0.422752	1	1	1	1	2602	278	5.73	Not Found	Not Found	Not Found	High	Not Found	Not Found	Not Found	Not Found	Not Found	Not Found	Not Found	Not Found	Not Found	Not Found	Not Found	Not Found											1.27678e+07
239	FALSE	High	Master Protein	Q8TAU3	Zinc finger protein 417 OS=Homo sapiens GN=ZNF417 PE=1 SV=2	0.005	0	1	1.336	1.73913	1	1	1	1	575	65.7	9.06	Not Found	Not Found	Not Found	High	Not Found	Not Found	Not Found	Not Found	Not Found	Not Found	Not Found	Not Found	Not Found	Not Found	Not Found	Not Found											76694841
294	FALSE	Medium	Master Protein	Q9H3H5	UDP-N-acetylglucosamine--dolichyl-phosphate N-acetylglucosaminephosphotransferase OS=Homo sapiens GN=DPAGT1 PE=1 SV=2	0.035	0	1	0.485	2.20588	1	1	1	1	408	46.1	8	Not Found	Not Found	Not Found	Not Found	Not Found	Not Found	Not Found	Not Found	Not Found	Not Found	Not Found	Not Found	Not Found	Not Found	High	Not Found																3.91149e+07
293	FALSE	Medium	Master Protein	Q9BTC8	Metastasis-associated protein MTA3 OS=Homo sapiens GN=MTA3 PE=1 SV=2	0.035	0	1	0.486	2.18855	1	1	1	1	594	67.5	8.57	Not Found	Not Found	Not Found	Not Found	Not Found	Not Found	Not Found	Not Found	Not Found	Not Found	Not Found	Not Found	Not Found	Not Found	High	Not Found																2.295e+08
292	FALSE	Medium	Master Protein	Q9BXX0	EMILIN-2 OS=Homo sapiens GN=EMILIN2 PE=1 SV=3	0.035	0	1	0.558	0.664767	1	1	1	1	1053	115.6	6.46	Not Found	Not Found	Not Found	Not Found	Not Found	Not Found	Not Found	Not Found	Not Found	Not Found	Not Found	Not Found	Not Found	Not Found	High	Not Found																1.04534e+08
285	FALSE	Medium	Master Protein	A6NNL0	NUT family member 2B OS=Homo sapiens GN=NUTM2B PE=3 SV=2	0.035	0	1	0.799	1.36674	1	1	1	1	878	93.9	7.84	Not Found	Not Found	Not Found	Not Found	Not Found	Not Found	Not Found	Not Found	Not Found	Not Found	Not Found	Not Found	Not Found	Not Found	High	Not Found																2.12901e+08
283	FALSE	Medium	Master Protein	P13010	X-ray repair cross-complementing protein 5 OS=Homo sapiens GN=XRCC5 PE=1 SV=3	0.035	0	1	0.873	1.0929	1	1	1	1	732	82.7	5.81	Not Found	Not Found	Not Found	Not Found	Not Found	Not Found	Not Found	Not Found	Not Found	Not Found	Not Found	Not Found	Not Found	Not Found	High	Not Found																2.03628e+07
280	FALSE	Medium	Master Protein	P20936	Ras GTPase-activating protein 1 OS=Homo sapiens GN=RASA1 PE=1 SV=1	0.034	0	1	0.95	1.24164	1	1	1	1	1047	116.3	6.54	Not Found	Not Found	Not Found	Not Found	Not Found	Not Found	Not Found	Not Found	Not Found	High	Not Found	Not Found	Not Found	Not Found	Not Found	Not Found								9.58914e+07
276	FALSE	Medium	Master Protein	Q15542	Transcription initiation factor TFIID subunit 5 OS=Homo sapiens GN=TAF5 PE=1 SV=3	0.034	0	1	1.05	3.125	1	1	1	1	800	86.8	5.64	Not Found	Not Found	Not Found	Not Found	Not Found	Not Found	Not Found	Not Found	Not Found	Not Found	Not Found	High	Not Found	Not Found	Not Found	Not Found													8.30709e+08
274	FALSE	Medium	Master Protein	A8MVX0	Rho guanine nucleotide exchange factor 33 OS=Homo sapiens GN=ARHGEF33 PE=2 SV=2	0.027	0	1	1.097	4.38389	1	2	1	1	844	94.6	6.81	Not Found	Not Found	Not Found	Not Found	Not Found	Not Found	Not Found	Not Found	High	Not Found	Not Found	Not Found	Not Found	Not Found	Not Found	Not Found				3.05854e+06
249	FALSE	Medium	Master Protein	Q8NEZ4	Histone-lysine N-methyltransferase 2C OS=Homo sapiens GN=KMT2C PE=1 SV=3	0.012	0	1	1.279	0.122175	1	1	1	1	4911	541	6.49	Not Found	Not Found	Not Found	Not Found	Not Found	Not Found	Not Found	Not Found	Not Found	Not Found	Not Found	High	Not Found	Not Found	Not Found	Not Found													8.58563e+07
190	FALSE	High	Master Protein	Q9UJ55	MAGE-like protein 2 OS=Homo sapiens GN=MAGEL2 PE=1 SV=2	0.003	0	1	2.003	0.960769	1	1	1	1	1249	132.7	9.51	Not Found	Not Found	Not Found	Not Found	Not Found	Not Found	Not Found	Not Found	Not Found	Not Found	High	Not Found	Not Found	Not Found	Not Found	Not Found												6.44855e+08
160	FALSE	High	Master Protein	O95967	EGF-containing fibulin-like extracellular matrix protein 2 OS=Homo sapiens GN=EFEMP2 PE=1 SV=3	0.003	0	1	2.807	2.25734	1	1	1	1	443	49.4	4.94	Not Found	Not Found	Not Found	Not Found	Not Found	Not Found	Not Found	Not Found	Not Found	Not Found	High	Not Found	Not Found	Not Found	Not Found	Not Found												2.81677e+08
																		198	73	80	22	17	20	19	14	17	14	16	20	13	13	18	17
[truncated: 3 more columns]
